# Supplementary material for: Bis(tetra­butyl­ammonium) [2-(eth­oxy­carbony)phenyl­imido]-μ6-oxido-dodeca-μ2-oxido-penta­oxidohexa­molybdenum diethyl ether hemisolvate
Source: Acta Crystallogr Sect E Struct Rep Online. 2012 Jun 16;68(Pt 7):m926–7. doi: 10.1107/S1600536812026323 (PMC3393191; doi:10.1107/S1600536812026323)
Supplement: Supplementary file 1 [file e-68-0m926-sup1.cif]

##############################################################################
#                                                                            #
# This CIF contains the data in a paper accepted for publication in          #
# Acta Crystallographica Section E. It conforms to the requirements of       #
# Notes for Authors for Acta Crystallographica Section E, and has been       #
# peer reviewed under the auspices of the IUCr Commission on Journals.       #
#                                                                            #
# Full details of the Crystallographic Information File format               #
# are given in the paper "The Crystallographic Information File (CIF):       #
# a New Standard Archive File for Crystallography" by S. R. Hall, F. H.      #
# Allen and I. D. Brown [Acta Cryst. (1991), A47, 655-685].                  #
#                                                                            #
# The current version of the core CIF dictionary is obtainable from          #
# ftp://ftp.iucr.org/pub/cif_core.dic.                                       #
#                                                                            #
# Software is freely available for graphical display of the structure(s)     #
# in this CIF. For information consult the CIF software page                 #
# http://www.iucr.org/resources/cif/software.                                #
#                                                                            #
# This file may be used for bona fide research purposes within the           #
# scientific community so long as proper attribution is given to the journal # 
# article from which it was obtained.                                        #
#                                                                            #
##############################################################################
data_I
_audit_creation_method     SHELXL97
_chemical_name_systematic
;
Bis(tetrabutylammonium)
[2-(ethoxycarbony)phenylimido]-\m~6~-oxido-dodeca-\m~2~-oxido-
pentaoxidohexamolybdenum diethyl ether hemisolvate
;
_chemical_name_common     ?
_chemical_formula_moiety     '2(C16 H36 N +), C9 H9 Mo6 N O20 2-, 0.5(C4 H10 O)'
_chemical_formula_sum     'C43 H86 Mo6 N3 O20.50'
_chemical_formula_iupac     '(C16 H36 N)2 [Mo6 O18 (C9 H9 N O2)], 0.5C4 H10 O'
_chemical_formula_weight     1548.79
_chemical_melting_point     ?
_symmetry_cell_setting     monoclinic
_symmetry_space_group_name_H-M     'P 21/n'
_symmetry_space_group_name_hall     '-P 2yn'
loop_
    _symmetry_equiv_pos_as_xyz
    'x, y, z'
    '-x+1/2, y+1/2, -z+1/2'
    '-x, -y, -z'
    'x-1/2, -y-1/2, z-1/2'
_cell_length_a     16.3974(16)
_cell_length_b     17.0854(8)
_cell_length_c     21.687(3)
_cell_angle_alpha     90.00
_cell_angle_beta     106.709(16)
_cell_angle_gamma     90.00
_cell_volume     5819.1(10)
_cell_formula_units_Z     4
_cell_measurement_reflns_used     9126
_cell_measurement_theta_min     3.0042
_cell_measurement_theta_max     29.2571
_cell_measurement_temperature     101
_cell_special_details     ?
_exptl_crystal_description     prism
_exptl_crystal_colour     orange
_exptl_crystal_size_max     0.40
_exptl_crystal_size_mid     0.30
_exptl_crystal_size_min     0.25
_exptl_crystal_density_diffrn     1.768
_exptl_crystal_density_meas     ?
_exptl_crystal_density_method     'not measured'
_exptl_crystal_F_000     3124
_exptl_absorpt_coefficient_mu     1.325
_exptl_absorpt_correction_type     multi-scan
_exptl_absorpt_process_details     '(CrysAlis PRO; Agilent, 2011)'
_exptl_absorpt_correction_T_min     0.6193
_exptl_absorpt_correction_T_max     0.7330
_exptl_special_details     ?
_diffrn_ambient_temperature     101
_diffrn_radiation_type     MoK\a
_diffrn_radiation_wavelength     0.71073
_diffrn_radiation_source     'fine-focus sealed tube'
_diffrn_radiation_monochromator     graphite
_diffrn_measurement_device_type     'Agilent Xcalibur Eos Gemini'
_diffrn_measurement_method     '\w scans'
_diffrn_detector_area_resol_mean     16.0971
_diffrn_reflns_number     31709
_diffrn_reflns_av_R_equivalents     0.0384
_diffrn_reflns_av_sigmaI/netI     0.0470
_diffrn_reflns_theta_min     3.01
_diffrn_reflns_theta_max     26.00
_diffrn_reflns_theta_full     26.00
_diffrn_measured_fraction_theta_max     0.998
_diffrn_measured_fraction_theta_full     0.998
_diffrn_reflns_limit_h_min     -18
_diffrn_reflns_limit_h_max     20
_diffrn_reflns_limit_k_min     -21
_diffrn_reflns_limit_k_max     20
_diffrn_reflns_limit_l_min     -23
_diffrn_reflns_limit_l_max     26
_diffrn_standards_number     ?
_diffrn_standards_interval_count     ?
_diffrn_standards_interval_time     ?
_diffrn_standards_decay_%     ?
_refine_special_details     ?
_reflns_number_total     11422
_reflns_number_gt     8774
_reflns_threshold_expression     I>2\s(I)
_refine_ls_structure_factor_coef     Fsqd
_refine_ls_matrix_type     full
_refine_ls_R_factor_all     0.0597
_refine_ls_R_factor_gt     0.0389
_refine_ls_wR_factor_gt     0.0774
_refine_ls_wR_factor_ref     0.0875
_refine_ls_goodness_of_fit_ref     1.052
_refine_ls_restrained_S_all     1.042
_refine_ls_number_reflns     11422
_refine_ls_number_parameters     854
_refine_ls_number_restraints     500
_refine_ls_number_constraints     0
_refine_ls_hydrogen_treatment     constr
_refine_ls_weighting_scheme     calc
_refine_ls_weighting_details
        'calc w=1/[\s^2^(Fo^2^)+(0.0243P)^2^+15.7229P] where P=(Fo^2^+2Fc^2^)/3'
_atom_sites_solution_hydrogens     geom
_atom_sites_solution_primary     direct
_atom_sites_solution_secondary     difmap
_refine_ls_shift/su_max     0.003
_refine_ls_shift/su_mean     0.000
_refine_diff_density_max     1.462
_refine_diff_density_min     -0.805
_refine_ls_extinction_method     none
_refine_ls_extinction_coef     ?
loop_
    _atom_type_symbol
    _atom_type_description
    _atom_type_scat_dispersion_real
    _atom_type_scat_dispersion_imag
    _atom_type_scat_source
    'C' 'C' 0.0033 0.0016
                         'International Tables Vol C Tables 4.2.6.8 and 6.1.1.4'
    'H' 'H' 0.0000 0.0000
                         'International Tables Vol C Tables 4.2.6.8 and 6.1.1.4'
    'Mo' 'Mo' -1.6832 0.6857
                         'International Tables Vol C Tables 4.2.6.8 and 6.1.1.4'
    'N' 'N' 0.0061 0.0033
                         'International Tables Vol C Tables 4.2.6.8 and 6.1.1.4'
    'O' 'O' 0.0106 0.0060
                         'International Tables Vol C Tables 4.2.6.8 and 6.1.1.4'
_computing_data_collection     'CrysAlis PRO (Agilent, 2011)'
_computing_cell_refinement     'CrysAlis PRO (Agilent, 2011)'
_computing_data_reduction     'CrysAlis PRO (Agilent, 2011)'
_computing_structure_solution     'SHELXS97 (Sheldrick, 2008)'
_computing_structure_refinement     'SHELXL97 (Sheldrick, 2008)'
_computing_molecular_graphics     'DIAMOND (Brandenburg, 2010)'
_computing_publication_material     'publCIF (Westrip, 2010)'
loop_
    _atom_site_type_symbol
    _atom_site_label
    _atom_site_fract_x
    _atom_site_fract_y
    _atom_site_fract_z
    _atom_site_U_iso_or_equiv
    _atom_site_adp_type
    _atom_site_calc_flag
    _atom_site_refinement_flags
    _atom_site_occupancy
    _atom_site_symmetry_multiplicity
    _atom_site_disorder_assembly
    _atom_site_disorder_group
    Mo Mo1 0.13934(2) 0.73051(2) 0.69604(2) 0.02405(10) Uani d . 1 1 . .
    Mo Mo2 0.02537(3) 0.77620(2) 0.79380(2) 0.02889(11) Uani d . 1 1 . .
    Mo Mo3 -0.14888(2) 0.71677(2) 0.68630(2) 0.02216(10) Uani d . 1 1 . .
    Mo Mo4 -0.03375(2) 0.67183(2) 0.592661(19) 0.02048(9) Uani d . 1 1 A .
    Mo Mo5 0.01623(2) 0.59741(2) 0.73540(2) 0.02414(10) Uani d . 1 1 . .
    Mo Mo6 -0.02612(2) 0.84988(2) 0.64686(2) 0.02159(10) Uani d . 1 1 . .
    O O3 -0.00579(17) 0.72276(16) 0.68949(15) 0.0201(6) Uani d . 1 1 . .
    O O4 0.24275(19) 0.7419(2) 0.69912(18) 0.0357(8) Uani d . 1 1 . .
    O O5 -0.25062(19) 0.70524(18) 0.68807(17) 0.0313(8) Uani d . 1 1 . .
    O O6 -0.04756(19) 0.94123(17) 0.61622(17) 0.0315(8) Uani d . 1 1 . .
    O O7 0.0367(2) 0.50668(18) 0.76667(17) 0.0331(8) Uani d . 1 1 . .
    O O8 0.0486(2) 0.8132(2) 0.86895(18) 0.0442(9) Uani d . 1 1 . .
    O O9 -0.14729(17) 0.67117(16) 0.60821(15) 0.0212(7) Uani d . 1 1 . .
    O O10 -0.00610(18) 0.58029(16) 0.64367(15) 0.0222(7) Uani d . 1 1 . .
    O O11 0.08570(18) 0.69854(17) 0.60962(15) 0.0241(7) Uani d . 1 1 . .
    O O12 -0.05685(17) 0.78646(16) 0.57403(14) 0.0204(6) Uani d . 1 1 . .
    O O13 -0.14205(18) 0.81707(17) 0.65775(17) 0.0287(8) Uani d . 1 1 . .
    O O14 -0.09814(18) 0.61154(17) 0.72434(15) 0.0244(7) Uani d . 1 1 . .
    O O15 0.13247(18) 0.63098(18) 0.72674(16) 0.0292(8) Uani d . 1 1 . .
    O O16 0.08876(18) 0.83694(17) 0.65953(16) 0.0264(7) Uani d . 1 1 . .
    O O17 -0.0922(2) 0.74992(18) 0.77413(16) 0.0309(8) Uani d . 1 1 . .
    O O18 0.04689(19) 0.66369(19) 0.80821(15) 0.0306(8) Uani d . 1 1 . .
    O O19 0.13364(19) 0.77597(19) 0.77511(16) 0.0322(8) Uani d . 1 1 . .
    O O20 -0.0036(2) 0.86502(17) 0.73992(16) 0.0303(8) Uani d . 1 1 . .
    N N1 -0.0593(2) 0.6384(2) 0.51431(19) 0.0244(8) Uani d DU 1 1 . .
    C C1 -0.1064(7) 0.6223(9) 0.4506(5) 0.024(2) Uani d PDU 0.441(3) 1 A 2
    C C2 -0.1956(6) 0.6319(6) 0.4341(5) 0.027(2) Uani d PDU 0.441(3) 1 A 2
    H H2 -0.2212 0.6447 0.4659 0.032 Uiso calc PR 0.441(3) 1 A 2
    C C3 -0.2451(7) 0.6225(6) 0.3711(5) 0.032(2) Uani d PDU 0.441(3) 1 A 2
    H H3 -0.3039 0.6280 0.3607 0.039 Uiso calc PR 0.441(3) 1 A 2
    C C4 -0.2070(7) 0.6049(7) 0.3239(6) 0.036(2) Uani d PDU 0.441(3) 1 A 2
    H H4 -0.2405 0.5995 0.2815 0.043 Uiso calc PR 0.441(3) 1 A 2
    C C5 -0.1199(8) 0.5952(8) 0.3386(6) 0.036(2) Uani d PDU 0.441(3) 1 A 2
    H H5 -0.0952 0.5841 0.3060 0.043 Uiso calc PR 0.441(3) 1 A 2
    C C6 -0.0689(7) 0.6019(6) 0.4019(5) 0.0275(19) Uani d PDU 0.441(3) 1 A 2
    C C7 0.0246(8) 0.5889(7) 0.4151(6) 0.0270(19) Uani d PDU 0.441(3) 1 A 2
    O O1 0.0601(5) 0.5984(5) 0.3730(4) 0.041(2) Uani d PDU 0.441(3) 1 A 2
    O O2 0.0641(6) 0.5669(7) 0.4742(5) 0.031(2) Uani d PDU 0.441(3) 1 A 2
    C C8 0.1557(6) 0.5532(7) 0.4879(5) 0.031(2) Uani d PDU 0.441(3) 1 A 2
    H H8B 0.1798 0.5884 0.4626 0.038 Uiso calc PR 0.441(3) 1 A 2
    H H8A 0.1663 0.4998 0.4772 0.038 Uiso calc PR 0.441(3) 1 A 2
    C C9 0.1959(11) 0.5681(11) 0.5596(8) 0.038(4) Uani d PDU 0.441(3) 1 A 2
    H H9C 0.1929 0.6229 0.5684 0.057 Uiso calc PR 0.441(3) 1 A 2
    H H9A 0.2543 0.5518 0.5716 0.057 Uiso calc PR 0.441(3) 1 A 2
    H H9B 0.1656 0.5389 0.5839 0.057 Uiso calc PR 0.441(3) 1 A 2
    C C1A -0.0762(6) 0.6282(7) 0.4486(4) 0.0255(19) Uani d PDU 0.559(3) 1 A 1
    C C2A -0.1593(5) 0.6491(5) 0.4117(4) 0.0297(17) Uani d PDU 0.559(3) 1 A 1
    H H2A -0.1990 0.6663 0.4318 0.036 Uiso calc PR 0.559(3) 1 A 1
    C C3A -0.1807(6) 0.6437(5) 0.3455(5) 0.0362(19) Uani d PDU 0.559(3) 1 A 1
    H H3A -0.2354 0.6572 0.3210 0.043 Uiso calc PR 0.559(3) 1 A 1
    C C4A -0.1225(7) 0.6189(6) 0.3155(5) 0.039(2) Uani d PDU 0.559(3) 1 A 1
    H H4A -0.1375 0.6166 0.2708 0.046 Uiso calc PR 0.559(3) 1 A 1
    C C5A -0.0418(5) 0.5972(5) 0.3512(4) 0.0327(17) Uani d PDU 0.559(3) 1 A 1
    H H5A -0.0032 0.5795 0.3302 0.039 Uiso calc PR 0.559(3) 1 A 1
    C C6A -0.0174(7) 0.6012(5) 0.4175(4) 0.0268(17) Uani d PDU 0.559(3) 1 A 1
    C C7A 0.0725(8) 0.5762(8) 0.4522(6) 0.029(2) Uani d PDU 0.559(3) 1 A 1
    O O1A 0.1254(4) 0.5633(4) 0.4235(3) 0.0364(15) Uani d PDU 0.559(3) 1 A 1
    O O2A 0.0876(4) 0.5706(4) 0.5147(4) 0.0350(15) Uani d PDU 0.559(3) 1 A 1
    C C8A 0.1737(7) 0.5492(9) 0.5516(8) 0.036(3) Uani d PDU 0.559(3) 1 A 1
    H H8AA 0.1934 0.5062 0.5305 0.043 Uiso calc PR 0.559(3) 1 A 1
    H H8AB 0.1734 0.5318 0.5942 0.043 Uiso calc PR 0.559(3) 1 A 1
    C C9A 0.2347(6) 0.6189(7) 0.5580(5) 0.045(3) Uani d PDU 0.559(3) 1 A 1
    H H9AA 0.2360 0.6353 0.5160 0.067 Uiso calc PR 0.559(3) 1 A 1
    H H9AB 0.2908 0.6036 0.5829 0.067 Uiso calc PR 0.559(3) 1 A 1
    H H9AC 0.2153 0.6614 0.5792 0.067 Uiso calc PR 0.559(3) 1 A 1
    N N2 -0.1640(2) 0.9199(2) 0.39232(18) 0.0223(8) Uani d . 1 1 . .
    C C21 -0.1699(3) 0.8997(3) 0.3232(2) 0.0245(10) Uani d . 1 1 . .
    H H21A -0.1548 0.8450 0.3216 0.029 Uiso calc R 1 1 . .
    H H21B -0.2288 0.9053 0.2977 0.029 Uiso calc R 1 1 . .
    C C22 -0.1147(3) 0.9479(3) 0.2916(2) 0.0333(12) Uani d . 1 1 . .
    H H22A -0.0554 0.9437 0.3167 0.040 Uiso calc R 1 1 . .
    H H22B -0.1311 1.0025 0.2904 0.040 Uiso calc R 1 1 . .
    C C23 -0.1248(3) 0.9191(3) 0.2237(3) 0.0404(13) Uani d . 1 1 . .
    H H23A -0.1082 0.8645 0.2255 0.048 Uiso calc R 1 1 . .
    H H23B -0.1845 0.9222 0.1995 0.048 Uiso calc R 1 1 . .
    C C24 -0.0734(4) 0.9641(4) 0.1880(3) 0.065(2) Uani d . 1 1 . .
    H H24A -0.0814 0.9413 0.1462 0.097 Uiso calc R 1 1 . .
    H H24B -0.0142 0.9620 0.2117 0.097 Uiso calc R 1 1 . .
    H H24C -0.0919 1.0176 0.1833 0.097 Uiso calc R 1 1 . .
    C C25 -0.0725(3) 0.9137(2) 0.4357(2) 0.0228(10) Uani d . 1 1 . .
    H H25A -0.0398 0.9562 0.4250 0.027 Uiso calc R 1 1 . .
    H H25B -0.0731 0.9215 0.4799 0.027 Uiso calc R 1 1 . .
    C C26 -0.0259(3) 0.8377(3) 0.4326(2) 0.0270(10) Uani d . 1 1 . .
    H H26A -0.0272 0.8269 0.3884 0.032 Uiso calc R 1 1 . .
    H H26B -0.0536 0.7948 0.4479 0.032 Uiso calc R 1 1 . .
    C C27 0.0666(3) 0.8454(3) 0.4747(2) 0.0331(12) Uani d . 1 1 . .
    H H27A 0.0933 0.8889 0.4593 0.040 Uiso calc R 1 1 . .
    H H27B 0.0670 0.8569 0.5186 0.040 Uiso calc R 1 1 . .
    C C28 0.1178(3) 0.7720(3) 0.4743(3) 0.0416(13) Uani d . 1 1 . .
    H H28A 0.1148 0.7585 0.4307 0.062 Uiso calc R 1 1 . .
    H H28B 0.0951 0.7299 0.4936 0.062 Uiso calc R 1 1 . .
    H H28C 0.1761 0.7809 0.4983 0.062 Uiso calc R 1 1 . .
    C C29 -0.2222(3) 0.8623(3) 0.4138(2) 0.0267(10) Uani d . 1 1 . .
    H H29A -0.1959 0.8110 0.4180 0.032 Uiso calc R 1 1 . .
    H H29B -0.2755 0.8589 0.3798 0.032 Uiso calc R 1 1 . .
    C C30 -0.2422(3) 0.8808(3) 0.4759(2) 0.0262(10) Uani d . 1 1 . .
    H H30A -0.1896 0.8864 0.5103 0.031 Uiso calc R 1 1 . .
    H H30B -0.2728 0.9300 0.4715 0.031 Uiso calc R 1 1 . .
    C C31 -0.2960(3) 0.8160(3) 0.4928(3) 0.0429(14) Uani d . 1 1 . .
    H H31A -0.2609 0.7697 0.5053 0.052 Uiso calc R 1 1 . .
    H H31B -0.3418 0.8030 0.4546 0.052 Uiso calc R 1 1 . .
    C C32 -0.3340(3) 0.8376(3) 0.5467(3) 0.0417(14) Uani d . 1 1 . .
    H H32A -0.3655 0.7939 0.5558 0.063 Uiso calc R 1 1 . .
    H H32B -0.2891 0.8510 0.5846 0.063 Uiso calc R 1 1 . .
    H H32C -0.3715 0.8816 0.5337 0.063 Uiso calc R 1 1 . .
    C C33 -0.1902(3) 1.0039(2) 0.3993(2) 0.0290(11) Uani d . 1 1 . .
    H H33A -0.1511 1.0383 0.3863 0.035 Uiso calc R 1 1 . .
    H H33B -0.1839 1.0138 0.4445 0.035 Uiso calc R 1 1 . .
    C C34 -0.2801(3) 1.0255(3) 0.3611(3) 0.0368(12) Uani d . 1 1 A .
    H H34A -0.2853 1.0257 0.3154 0.044 Uiso calc R 1 1 . .
    H H34B -0.3202 0.9877 0.3689 0.044 Uiso calc R 1 1 . .
    C C35 -0.2989(5) 1.1074(4) 0.3830(3) 0.067(2) Uani d D 1 1 . .
    H H35A -0.3412 1.1328 0.3481 0.080 Uiso calc PR 0.559(3) 1 A 1
    H H35B -0.2473 1.1386 0.3928 0.080 Uiso calc PR 0.559(3) 1 A 1
    H H35C -0.2491 1.1391 0.3850 0.080 Uiso calc PR 0.441(3) 1 A 2
    H H35D -0.3014 1.1018 0.4269 0.080 Uiso calc PR 0.441(3) 1 A 2
    C C36 -0.3310(6) 1.1041(6) 0.4418(5) 0.043(3) Uani d P 0.559(3) 1 A 1
    H H36A -0.3734 1.0639 0.4362 0.065 Uiso calc PR 0.559(3) 1 A 1
    H H36B -0.2845 1.0928 0.4792 0.065 Uiso calc PR 0.559(3) 1 A 1
    H H36C -0.3557 1.1537 0.4474 0.065 Uiso calc PR 0.559(3) 1 A 1
    C C37 -0.3721(7) 1.1540(7) 0.3496(7) 0.050(4) Uani d PD 0.441(3) 1 A 2
    H H37A -0.3679 1.1679 0.3078 0.075 Uiso calc PR 0.441(3) 1 A 2
    H H37B -0.4232 1.1243 0.3452 0.075 Uiso calc PR 0.441(3) 1 A 2
    H H37C -0.3738 1.2007 0.3739 0.075 Uiso calc PR 0.441(3) 1 A 2
    N N3 -0.2747(3) 0.4430(2) 0.6884(2) 0.0345(10) Uani d . 1 1 A .
    C C41 -0.2807(3) 0.5100(3) 0.6413(2) 0.0328(12) Uani d . 1 1 . .
    H H41A -0.2624 0.4910 0.6053 0.039 Uiso calc R 1 1 . .
    H H41B -0.2408 0.5504 0.6625 0.039 Uiso calc R 1 1 . .
    C C42 -0.3682(3) 0.5476(4) 0.6148(3) 0.0584(18) Uani d . 1 1 . .
    H H42A -0.4108 0.5069 0.6011 0.070 Uiso calc R 1 1 . .
    H H42B -0.3817 0.5775 0.6486 0.070 Uiso calc R 1 1 . .
    C C43 -0.3713(3) 0.6013(3) 0.5582(3) 0.0485(15) Uani d . 1 1 . .
    H H43A -0.3224 0.6359 0.5700 0.058 Uiso calc R 1 1 . .
    H H43B -0.4221 0.6334 0.5498 0.058 Uiso calc R 1 1 . .
    C C44 -0.3717(6) 0.5593(5) 0.4983(4) 0.086(3) Uani d . 1 1 . .
    H H44A -0.3184 0.5328 0.5045 0.129 Uiso calc R 1 1 . .
    H H44B -0.3798 0.5962 0.4637 0.129 Uiso calc R 1 1 . .
    H H44C -0.4172 0.5218 0.4881 0.129 Uiso calc R 1 1 . .
    C C45 -0.1809(4) 0.4211(3) 0.7129(3) 0.0507(17) Uani d . 1 1 A .
    H H45A -0.1612 0.4071 0.6762 0.061 Uiso calc R 1 1 . .
    H H45B -0.1492 0.4669 0.7327 0.061 Uiso calc R 1 1 . .
    C C46 -0.1597(5) 0.3539(4) 0.7613(4) 0.082(3) Uani d DU 1 1 . .
    H H46A -0.1916 0.3077 0.7423 0.099 Uiso calc PR 0.559(3) 1 A 1
    H H46B -0.1768 0.3679 0.7991 0.099 Uiso calc PR 0.559(3) 1 A 1
    H H46C -0.2045 0.3148 0.7502 0.099 Uiso calc PR 0.441(3) 1 A 2
    H H46D -0.1553 0.3733 0.8042 0.099 Uiso calc PR 0.441(3) 1 A 2
    C C47 -0.0640(9) 0.3350(8) 0.7814(7) 0.053(3) Uani d PDU 0.559(3) 1 A 1
    H H47A -0.0502 0.3157 0.7435 0.064 Uiso calc PR 0.559(3) 1 A 1
    H H47B -0.0337 0.3840 0.7933 0.064 Uiso calc PR 0.559(3) 1 A 1
    C C48 -0.0274(8) 0.2766(6) 0.8361(6) 0.051(3) Uani d PDU 0.559(3) 1 A 1
    H H48A 0.0267 0.2579 0.8335 0.077 Uiso calc PR 0.559(3) 1 A 1
    H H48B -0.0658 0.2333 0.8323 0.077 Uiso calc PR 0.559(3) 1 A 1
    H H48C -0.0202 0.3021 0.8768 0.077 Uiso calc PR 0.559(3) 1 A 1
    C C49 -0.0756(12) 0.3176(11) 0.7597(11) 0.068(5) Uani d PDU 0.441(3) 1 A 2
    H H49A -0.0773 0.3048 0.7158 0.082 Uiso calc PR 0.441(3) 1 A 2
    H H49B -0.0294 0.3542 0.7766 0.082 Uiso calc PR 0.441(3) 1 A 2
    C C50 -0.0621(9) 0.2445(8) 0.8004(8) 0.050(4) Uani d PDU 0.441(3) 1 A 2
    H H50A -0.0970 0.2031 0.7768 0.075 Uiso calc PR 0.441(3) 1 A 2
    H H50B -0.0033 0.2294 0.8112 0.075 Uiso calc PR 0.441(3) 1 A 2
    H H50C -0.0775 0.2546 0.8392 0.075 Uiso calc PR 0.441(3) 1 A 2
    C C51 -0.3090(3) 0.4661(3) 0.7443(2) 0.0324(12) Uani d . 1 1 . .
    H H51A -0.3049 0.4211 0.7724 0.039 Uiso calc R 1 1 . .
    H H51B -0.3689 0.4791 0.7273 0.039 Uiso calc R 1 1 . .
    C C52 -0.2644(4) 0.5333(4) 0.7835(3) 0.0555(17) Uani d . 1 1 A .
    H H52A -0.2048 0.5200 0.8020 0.067 Uiso calc R 1 1 . .
    H H52B -0.2671 0.5782 0.7555 0.067 Uiso calc R 1 1 . .
    C C53 -0.3021(4) 0.5557(4) 0.8372(3) 0.0491(15) Uani d . 1 1 . .
    H H53A -0.3297 0.5111 0.8504 0.059 Uiso calc PR 0.559(3) 1 A 1
    H H53B -0.2585 0.5753 0.8743 0.059 Uiso calc PR 0.559(3) 1 A 1
    H H53C -0.3637 0.5552 0.8200 0.059 Uiso calc PR 0.441(3) 1 A 2
    H H53D -0.2868 0.5155 0.8701 0.059 Uiso calc PR 0.441(3) 1 A 2
    C C54 -0.3657(9) 0.6184(8) 0.8085(7) 0.083(5) Uani d PU 0.559(3) 1 A 1
    H H54A -0.4148 0.5952 0.7787 0.125 Uiso calc PR 0.559(3) 1 A 1
    H H54B -0.3405 0.6555 0.7862 0.125 Uiso calc PR 0.559(3) 1 A 1
    H H54C -0.3825 0.6445 0.8421 0.125 Uiso calc PR 0.559(3) 1 A 1
    C C55 -0.2766(8) 0.6321(7) 0.8683(7) 0.047(3) Uani d PU 0.441(3) 1 A 2
    H H55A -0.2969 0.6732 0.8375 0.071 Uiso calc PR 0.441(3) 1 A 2
    H H55B -0.2157 0.6346 0.8842 0.071 Uiso calc PR 0.441(3) 1 A 2
    H H55C -0.3007 0.6383 0.9035 0.071 Uiso calc PR 0.441(3) 1 A 2
    C C56 -0.3273(4) 0.3745(3) 0.6559(3) 0.0604(16) Uani d U 1 1 . .
    H H56A -0.3803 0.3932 0.6268 0.072 Uiso calc PR 0.559(3) 1 A 1
    H H56B -0.3407 0.3414 0.6880 0.072 Uiso calc PR 0.559(3) 1 A 1
    H H56C -0.3063 0.3286 0.6819 0.072 Uiso calc PR 0.441(3) 1 A 2
    H H56D -0.3851 0.3833 0.6575 0.072 Uiso calc PR 0.441(3) 1 A 2
    C C57 -0.3322(8) 0.3535(7) 0.5855(6) 0.040(2) Uani d PU 0.441(3) 1 A 2
    H H57A -0.2786 0.3301 0.5848 0.048 Uiso calc PR 0.441(3) 1 A 2
    H H57B -0.3394 0.4014 0.5605 0.048 Uiso calc PR 0.441(3) 1 A 2
    C C58 -0.4051(16) 0.2968(14) 0.5529(9) 0.040(3) Uani d PU 0.441(3) 1 A 2
    H H58A -0.4044 0.2524 0.5809 0.048 Uiso calc PR 0.441(3) 1 A 2
    H H58B -0.4594 0.3233 0.5456 0.048 Uiso calc PR 0.441(3) 1 A 2
    C C59 -0.3947(9) 0.2684(9) 0.4888(7) 0.052(3) Uani d PU 0.441(3) 1 A 2
    H H59A -0.3414 0.2414 0.4962 0.078 Uiso calc PR 0.441(3) 1 A 2
    H H59B -0.3956 0.3125 0.4611 0.078 Uiso calc PR 0.441(3) 1 A 2
    H H59C -0.4405 0.2336 0.4686 0.078 Uiso calc PR 0.441(3) 1 A 2
    C C60 -0.2759(6) 0.3243(6) 0.6160(5) 0.0432(19) Uani d PU 0.559(3) 1 A 1
    H H60A -0.2594 0.3574 0.5853 0.052 Uiso calc PR 0.559(3) 1 A 1
    H H60B -0.2249 0.3017 0.6450 0.052 Uiso calc PR 0.559(3) 1 A 1
    C C61 -0.3362(6) 0.2602(6) 0.5814(5) 0.041(2) Uani d PU 0.559(3) 1 A 1
    H H61A -0.3051 0.2243 0.5618 0.050 Uiso calc PR 0.559(3) 1 A 1
    H H61B -0.3558 0.2310 0.6127 0.050 Uiso calc PR 0.559(3) 1 A 1
    C C62 -0.4127(12) 0.2906(12) 0.5299(7) 0.053(4) Uani d PU 0.559(3) 1 A 1
    H H62A -0.3939 0.3234 0.5006 0.079 Uiso calc PR 0.559(3) 1 A 1
    H H62B -0.4445 0.2473 0.5067 0.079 Uiso calc PR 0.559(3) 1 A 1
    H H62C -0.4481 0.3204 0.5495 0.079 Uiso calc PR 0.559(3) 1 A 1
    C C101 0.0391(19) 0.4428(14) 1.1046(8) 0.072(6) Uani d PDU 0.50 1 B -3
    H H10H -0.0166 0.4232 1.1023 0.107 Uiso calc PR 0.50 1 B -3
    H H10I 0.0814 0.4093 1.1318 0.107 Uiso calc PR 0.50 1 B -3
    H H10J 0.0452 0.4948 1.1222 0.107 Uiso calc PR 0.50 1 B -3
    C C102 0.0505(8) 0.4445(8) 1.0375(6) 0.059(3) Uani d PDU 0.50 1 B -3
    H H10F 0.0373 0.3938 1.0171 0.071 Uiso calc PR 0.50 1 B -3
    H H10G 0.1087 0.4579 1.0397 0.071 Uiso calc PR 0.50 1 B -3
    O O103 -0.008(2) 0.503(2) 1.0017(11) 0.043(3) Uani d PDU 0.50 1 B -3
    C C104 0.0004(8) 0.5075(7) 0.9368(6) 0.051(3) Uani d PDU 0.50 1 B -3
    H H10D -0.0249 0.4620 0.9117 0.061 Uiso calc PR 0.50 1 B -3
    H H10E 0.0595 0.5116 0.9372 0.061 Uiso calc PR 0.50 1 B -3
    C C105 -0.0486(16) 0.5817(10) 0.9103(10) 0.064(5) Uani d PDU 0.50 1 B -3
    H H10A -0.0479 0.5895 0.8666 0.096 Uiso calc PR 0.50 1 B -3
    H H10B -0.1064 0.5767 0.9115 0.096 Uiso calc PR 0.50 1 B -3
    H H10C -0.0224 0.6257 0.9360 0.096 Uiso calc PR 0.50 1 B -3
loop_
    _atom_site_aniso_label
    _atom_site_aniso_U_11
    _atom_site_aniso_U_22
    _atom_site_aniso_U_33
    _atom_site_aniso_U_12
    _atom_site_aniso_U_13
    _atom_site_aniso_U_23
    Mo1 0.01366(18) 0.0267(2) 0.0309(2) -0.00060(15) 0.00505(16) -0.00190(18)
    Mo2 0.0269(2) 0.0363(2) 0.0227(2) -0.00515(18) 0.00589(17) -0.00936(19)
    Mo3 0.01683(19) 0.02216(18) 0.0299(2) -0.00188(15) 0.01057(16) -0.00479(17)
    Mo4 0.01943(19) 0.02174(18) 0.0208(2) -0.00087(15) 0.00670(15) -0.00375(16)
    Mo5 0.0206(2) 0.02525(19) 0.0251(2) 0.00071(16) 0.00420(16) 0.00308(17)
    Mo6 0.01640(18) 0.01828(18) 0.0296(2) -0.00127(14) 0.00589(16) -0.00219(16)
    O3 0.0121(13) 0.0237(14) 0.0246(17) -0.0008(11) 0.0055(12) -0.0037(13)
    O4 0.0163(16) 0.0409(19) 0.048(2) -0.0009(14) 0.0070(15) 0.0014(17)
    O5 0.0228(16) 0.0302(17) 0.045(2) -0.0034(14) 0.0166(15) -0.0086(16)
    O6 0.0235(16) 0.0216(15) 0.049(2) -0.0024(13) 0.0092(15) -0.0015(15)
    O7 0.0320(18) 0.0315(17) 0.034(2) 0.0018(15) 0.0055(15) 0.0074(16)
    O8 0.046(2) 0.056(2) 0.030(2) -0.0121(19) 0.0106(17) -0.0178(19)
    O9 0.0157(14) 0.0222(15) 0.0247(18) -0.0019(12) 0.0045(12) -0.0026(13)
    O10 0.0241(16) 0.0201(14) 0.0230(18) 0.0013(12) 0.0078(13) -0.0022(13)
    O11 0.0233(16) 0.0266(15) 0.0260(19) 0.0026(13) 0.0129(14) -0.0007(14)
    O12 0.0209(15) 0.0211(14) 0.0189(17) 0.0007(12) 0.0052(13) 0.0009(13)
    O13 0.0201(16) 0.0210(15) 0.047(2) 0.0021(13) 0.0123(15) -0.0031(15)
    O14 0.0246(16) 0.0273(16) 0.0240(18) -0.0028(13) 0.0111(14) -0.0010(14)
    O15 0.0180(15) 0.0307(17) 0.036(2) 0.0041(13) 0.0030(14) 0.0093(15)
    O16 0.0200(16) 0.0252(16) 0.035(2) -0.0034(13) 0.0095(14) -0.0021(14)
    O17 0.0344(18) 0.0331(17) 0.031(2) -0.0032(15) 0.0185(15) -0.0110(15)
    O18 0.0316(18) 0.0392(18) 0.0192(19) -0.0083(15) 0.0047(14) 0.0013(15)
    O19 0.0249(17) 0.0387(18) 0.029(2) -0.0030(14) 0.0016(14) -0.0070(16)
    O20 0.0321(18) 0.0244(16) 0.036(2) -0.0074(14) 0.0124(15) -0.0127(15)
    N1 0.0263(19) 0.0233(18) 0.025(2) 0.0017(15) 0.0090(16) -0.0007(16)
    C1 0.028(4) 0.023(4) 0.024(4) 0.002(4) 0.012(4) -0.001(3)
    C2 0.029(4) 0.028(4) 0.025(5) 0.006(4) 0.011(4) 0.002(4)
    C3 0.029(4) 0.032(4) 0.030(4) 0.013(4) 0.001(4) 0.001(4)
    C4 0.039(4) 0.040(5) 0.026(5) 0.007(4) 0.004(4) 0.007(4)
    C5 0.039(4) 0.038(4) 0.029(5) 0.005(4) 0.006(4) 0.003(4)
    C6 0.029(4) 0.028(3) 0.028(4) 0.002(4) 0.012(3) -0.001(3)
    C7 0.027(4) 0.028(4) 0.030(4) -0.002(4) 0.015(4) -0.005(3)
    O1 0.039(4) 0.053(5) 0.037(5) -0.007(4) 0.021(4) -0.002(4)
    O2 0.028(3) 0.037(3) 0.030(4) 0.001(3) 0.010(4) -0.004(4)
    C8 0.022(4) 0.040(4) 0.036(4) 0.004(3) 0.013(3) -0.001(4)
    C9 0.016(7) 0.046(8) 0.043(7) 0.001(6) -0.006(6) -0.008(7)
    C1A 0.029(4) 0.021(3) 0.026(4) 0.004(4) 0.007(3) 0.001(3)
    C2A 0.027(4) 0.028(3) 0.032(4) 0.008(3) 0.005(3) -0.004(3)
    C3A 0.033(4) 0.034(4) 0.032(4) 0.005(3) -0.006(3) 0.004(3)
    C4A 0.039(4) 0.043(4) 0.028(5) 0.003(4) 0.000(4) 0.001(4)
    C5A 0.035(3) 0.033(3) 0.031(4) 0.002(3) 0.009(3) -0.002(3)
    C6A 0.028(4) 0.025(3) 0.028(3) 0.001(3) 0.009(3) 0.000(3)
    C7A 0.027(4) 0.028(3) 0.033(5) 0.002(3) 0.010(4) -0.005(4)
    O1A 0.031(3) 0.048(3) 0.034(4) -0.005(3) 0.015(3) -0.010(3)
    O2A 0.026(3) 0.044(3) 0.034(4) 0.008(3) 0.006(3) 0.003(3)
    C8A 0.019(5) 0.045(5) 0.043(5) 0.009(4) 0.006(4) 0.004(5)
    C9A 0.027(5) 0.068(7) 0.036(6) 0.015(5) 0.003(4) -0.007(5)
    N2 0.0163(18) 0.0225(18) 0.026(2) -0.0048(14) 0.0020(16) 0.0008(16)
    C21 0.022(2) 0.026(2) 0.022(3) -0.0051(19) 0.0007(19) 0.000(2)
    C22 0.032(3) 0.040(3) 0.025(3) -0.013(2) 0.004(2) 0.001(2)
    C23 0.040(3) 0.049(3) 0.031(3) -0.019(3) 0.008(2) -0.009(3)
    C24 0.086(5) 0.080(5) 0.030(4) -0.051(4) 0.019(3) -0.013(3)
    C25 0.019(2) 0.029(2) 0.018(2) -0.0077(18) 0.0014(18) -0.0025(19)
    C26 0.021(2) 0.037(3) 0.021(3) -0.003(2) 0.0034(19) -0.001(2)
    C27 0.023(2) 0.048(3) 0.029(3) -0.005(2) 0.008(2) 0.000(2)
    C28 0.028(3) 0.058(3) 0.038(3) 0.003(2) 0.008(2) 0.009(3)
    C29 0.020(2) 0.026(2) 0.031(3) -0.0051(18) 0.003(2) 0.002(2)
    C30 0.017(2) 0.031(2) 0.027(3) 0.0011(19) 0.0009(19) 0.004(2)
    C31 0.043(3) 0.038(3) 0.054(4) -0.005(2) 0.024(3) 0.008(3)
    C32 0.031(3) 0.051(3) 0.048(4) 0.006(2) 0.018(3) 0.015(3)
    C33 0.035(3) 0.019(2) 0.033(3) -0.005(2) 0.010(2) 0.000(2)
    C34 0.042(3) 0.035(3) 0.034(3) 0.013(2) 0.013(2) 0.011(2)
    C35 0.101(6) 0.046(4) 0.066(5) 0.033(4) 0.045(4) 0.024(3)
    C36 0.036(5) 0.041(5) 0.051(7) 0.002(4) 0.010(5) -0.005(5)
    C37 0.037(7) 0.048(7) 0.064(10) 0.002(6) 0.013(7) -0.004(7)
    N3 0.045(3) 0.024(2) 0.044(3) -0.0119(18) 0.027(2) -0.0028(19)
    C41 0.035(3) 0.037(3) 0.029(3) -0.010(2) 0.014(2) 0.002(2)
    C42 0.033(3) 0.091(5) 0.052(4) -0.005(3) 0.015(3) 0.009(4)
    C43 0.032(3) 0.056(4) 0.052(4) -0.001(3) 0.002(3) 0.006(3)
    C44 0.123(7) 0.082(5) 0.055(5) 0.025(5) 0.031(5) 0.016(4)
    C45 0.068(4) 0.033(3) 0.071(5) 0.018(3) 0.053(4) 0.020(3)
    C46 0.098(4) 0.062(4) 0.120(6) 0.051(4) 0.084(5) 0.059(4)
    C47 0.084(4) 0.023(5) 0.074(9) 0.016(5) 0.056(6) 0.014(5)
    C48 0.057(6) 0.041(6) 0.056(8) -0.017(4) 0.020(5) 0.009(5)
    C49 0.084(8) 0.050(9) 0.097(12) 0.033(7) 0.068(8) 0.034(8)
    C50 0.038(7) 0.039(7) 0.073(11) 0.010(5) 0.018(7) 0.017(6)
    C51 0.034(3) 0.035(3) 0.036(3) -0.002(2) 0.023(2) 0.002(2)
    C52 0.060(4) 0.058(4) 0.062(5) -0.020(3) 0.039(3) -0.018(3)
    C53 0.052(4) 0.059(4) 0.045(4) -0.012(3) 0.026(3) -0.007(3)
    C54 0.086(10) 0.090(10) 0.097(12) 0.017(8) 0.064(9) -0.012(9)
    C55 0.051(8) 0.050(7) 0.046(9) 0.007(6) 0.022(7) -0.011(7)
    C56 0.090(4) 0.048(3) 0.063(4) -0.035(3) 0.053(3) -0.021(3)
    C57 0.048(5) 0.030(4) 0.048(4) -0.012(4) 0.026(4) -0.007(4)
    C58 0.044(6) 0.038(5) 0.045(7) -0.006(5) 0.024(6) -0.013(6)
    C59 0.052(7) 0.055(7) 0.049(8) -0.010(6) 0.017(6) -0.018(7)
    C60 0.044(4) 0.038(4) 0.053(5) -0.017(3) 0.023(4) -0.006(4)
    C61 0.041(4) 0.039(4) 0.050(5) -0.006(4) 0.022(4) -0.009(4)
    C62 0.047(6) 0.061(7) 0.055(9) -0.007(5) 0.023(8) -0.021(8)
    C101 0.077(10) 0.080(12) 0.062(12) 0.017(10) 0.028(9) 0.020(10)
    C102 0.050(6) 0.061(6) 0.058(7) 0.006(5) 0.004(5) 0.008(6)
    O103 0.044(8) 0.046(5) 0.044(4) 0.007(5) 0.021(4) 0.002(4)
    C104 0.051(6) 0.065(6) 0.039(6) -0.004(5) 0.016(5) 0.010(5)
    C105 0.069(11) 0.077(12) 0.043(10) -0.002(9) 0.011(8) 0.011(9)
_geom_special_details     ?
loop_
    _geom_bond_atom_site_label_1
    _geom_bond_atom_site_label_2
    _geom_bond_site_symmetry_2
    _geom_bond_distance
    _geom_bond_publ_flag
    Mo1 O3 . 2.347(3) ?
    Mo1 O4 . 1.689(3) ?
    Mo1 O11 . 1.907(3) ?
    Mo1 O15 . 1.841(3) ?
    Mo1 O16 . 2.060(3) ?
    Mo1 O19 . 1.909(3) ?
    Mo2 O3 . 2.355(3) ?
    Mo2 O8 . 1.686(4) ?
    Mo2 O17 . 1.904(3) ?
    Mo2 O18 . 1.963(3) ?
    Mo2 O19 . 1.931(3) ?
    Mo2 O20 . 1.891(3) ?
    Mo3 O3 . 2.330(3) ?
    Mo3 O5 . 1.691(3) ?
    Mo3 O9 . 1.871(3) ?
    Mo3 O13 . 1.836(3) ?
    Mo3 O14 . 2.052(3) ?
    Mo3 O17 . 1.948(3) ?
    Mo4 N1 . 1.726(4) ?
    Mo4 O3 . 2.196(3) ?
    Mo4 O9 . 1.985(3) ?
    Mo4 O10 . 1.894(3) ?
    Mo4 O11 . 1.941(3) ?
    Mo4 O12 . 2.013(3) ?
    Mo5 O3 . 2.346(3) ?
    Mo5 O7 . 1.687(3) ?
    Mo5 O10 . 1.939(3) ?
    Mo5 O14 . 1.837(3) ?
    Mo5 O15 . 2.050(3) ?
    Mo5 O18 . 1.890(3) ?
    Mo6 O3 . 2.346(3) ?
    Mo6 O6 . 1.693(3) ?
    Mo6 O12 . 1.862(3) ?
    Mo6 O13 . 2.059(3) ?
    Mo6 O16 . 1.837(3) ?
    Mo6 O20 . 1.961(3) ?
    N1 C1 . 1.403(10) ?
    C1 C2 . 1.411(12) ?
    C1 C6 . 1.409(13) ?
    C2 C3 . 1.383(12) ?
    C2 H2 . 0.9300 ?
    C3 C4 . 1.378(14) ?
    C3 H3 . 0.9300 ?
    C4 C5 . 1.381(16) ?
    C4 H4 . 0.9300 ?
    C5 C6 . 1.392(14) ?
    C5 H5 . 0.9300 ?
    C6 C7 . 1.494(13) ?
    C7 O1 . 1.227(11) ?
    C7 O2 . 1.312(15) ?
    O2 C8 . 1.464(12) ?
    C8 C9 . 1.526(16) ?
    C8 H8A . 0.9700 ?
    C8 H8B . 0.9700 ?
    C9 H9C . 0.9600 ?
    C9 H9A . 0.9600 ?
    C9 H9B . 0.9600 ?
    N1 C1A . 1.383(9) ?
    C1A C2A . 1.412(11) ?
    C1A C6A . 1.404(12) ?
    C2A C3A . 1.379(11) ?
    C2A H2A . 0.9300 ?
    C3A C4A . 1.368(13) ?
    C3A H3A . 0.9300 ?
    C4A C5A . 1.377(13) ?
    C4A H4A . 0.9300 ?
    C5A C6A . 1.380(11) ?
    C5A H5A . 0.9300 ?
    C6A C7A . 1.512(13) ?
    C7A O1A . 1.224(11) ?
    C7A O2A . 1.308(13) ?
    O2A C8A . 1.455(13) ?
    C8A C9A . 1.535(13) ?
    C8A H8AA . 0.9700 ?
    C8A H8AB . 0.9700 ?
    C9A H9AA . 0.9600 ?
    C9A H9AB . 0.9600 ?
    C9A H9AC . 0.9600 ?
    N2 C21 . 1.514(6) ?
    N2 C25 . 1.530(5) ?
    N2 C29 . 1.533(5) ?
    N2 C33 . 1.517(5) ?
    C21 C22 . 1.525(6) ?
    C21 H21A . 0.9700 ?
    C21 H21B . 0.9700 ?
    C22 C23 . 1.516(7) ?
    C22 H22A . 0.9700 ?
    C22 H22B . 0.9700 ?
    C23 C24 . 1.509(7) ?
    C23 H23A . 0.9700 ?
    C23 H23B . 0.9700 ?
    C24 H24A . 0.9600 ?
    C24 H24B . 0.9600 ?
    C24 H24C . 0.9600 ?
    C25 C26 . 1.517(6) ?
    C25 H25A . 0.9700 ?
    C25 H25B . 0.9700 ?
    C26 C27 . 1.535(6) ?
    C26 H26A . 0.9700 ?
    C26 H26B . 0.9700 ?
    C27 H27A . 0.9700 ?
    C27 H27B . 0.9700 ?
    C28 C27 . 1.510(7) ?
    C28 H28A . 0.9600 ?
    C28 H28B . 0.9600 ?
    C28 H28C . 0.9600 ?
    C29 C30 . 1.509(6) ?
    C29 H29A . 0.9700 ?
    C29 H29B . 0.9700 ?
    C30 C31 . 1.524(6) ?
    C30 H30A . 0.9700 ?
    C30 H30B . 0.9700 ?
    C31 H31A . 0.9700 ?
    C31 H31B . 0.9700 ?
    C32 C31 . 1.520(7) ?
    C32 H32A . 0.9600 ?
    C32 H32B . 0.9600 ?
    C32 H32C . 0.9600 ?
    C33 C34 . 1.514(7) ?
    C33 H33A . 0.9700 ?
    C33 H33B . 0.9700 ?
    C34 C35 . 1.538(7) ?
    C34 H34A . 0.9700 ?
    C34 H34B . 0.9700 ?
    C35 C36 . 1.515(12) ?
    C35 C37 . 1.449(8) ?
    C35 H35A . 0.9700 ?
    C35 H35B . 0.9700 ?
    C35 H35C . 0.9700 ?
    C35 H35D . 0.9700 ?
    C36 H36A . 0.9600 ?
    C36 H36B . 0.9600 ?
    C36 H36C . 0.9600 ?
    C37 H37A . 0.9600 ?
    C37 H37B . 0.9600 ?
    C37 H37C . 0.9600 ?
    N3 C41 . 1.519(6) ?
    N3 C45 . 1.523(7) ?
    N3 C51 . 1.529(6) ?
    N3 C56 . 1.502(6) ?
    C41 C42 . 1.525(7) ?
    C41 H41A . 0.9700 ?
    C41 H41B . 0.9700 ?
    C42 H42A . 0.9700 ?
    C42 H42B . 0.9700 ?
    C43 C42 . 1.520(8) ?
    C43 C44 . 1.481(9) ?
    C43 H43A . 0.9700 ?
    C43 H43B . 0.9700 ?
    C44 H44A . 0.9600 ?
    C44 H44B . 0.9600 ?
    C44 H44C . 0.9600 ?
    C45 C46 . 1.527(7) ?
    C45 H45A . 0.9700 ?
    C45 H45B . 0.9700 ?
    C46 C49 . 1.521(16) ?
    C46 H46A . 0.9700 ?
    C46 H46B . 0.9700 ?
    C46 H46C . 0.9700 ?
    C46 H46D . 0.9700 ?
    C47 C46 . 1.537(14) ?
    C47 C48 . 1.535(13) ?
    C47 H47A . 0.9700 ?
    C47 H47B . 0.9700 ?
    C48 H48A . 0.9600 ?
    C48 H48B . 0.9600 ?
    C48 H48C . 0.9600 ?
    C49 H49A . 0.9700 ?
    C49 H49B . 0.9700 ?
    C50 C49 . 1.509(16) ?
    C50 H50A . 0.9600 ?
    C50 H50B . 0.9600 ?
    C50 H50C . 0.9600 ?
    C51 C52 . 1.490(7) ?
    C51 H51A . 0.9700 ?
    C51 H51B . 0.9700 ?
    C52 H52A . 0.9700 ?
    C52 H52B . 0.9700 ?
    C53 C52 . 1.517(8) ?
    C53 C54 . 1.500(14) ?
    C53 C55 . 1.474(13) ?
    C53 H53A . 0.9700 ?
    C53 H53B . 0.9700 ?
    C53 H53C . 0.9700 ?
    C53 H53D . 0.9700 ?
    C54 H54A . 0.9600 ?
    C54 H54B . 0.9600 ?
    C54 H54C . 0.9600 ?
    C55 H55A . 0.9600 ?
    C55 H55B . 0.9600 ?
    C55 H55C . 0.9600 ?
    C56 C57 . 1.547(14) ?
    C56 C60 . 1.616(11) ?
    C56 H56A . 0.9700 ?
    C56 H56B . 0.9700 ?
    C56 H56C . 0.9700 ?
    C56 H56D . 0.9700 ?
    C57 C58 . 1.54(3) ?
    C57 H57A . 0.9700 ?
    C57 H57B . 0.9700 ?
    C58 H58A . 0.9700 ?
    C58 H58B . 0.9700 ?
    C59 C58 . 1.53(2) ?
    C59 H59A . 0.9600 ?
    C59 H59B . 0.9600 ?
    C59 H59C . 0.9600 ?
    C60 C61 . 1.522(13) ?
    C60 H60A . 0.9700 ?
    C60 H60B . 0.9700 ?
    C61 H61A . 0.9700 ?
    C61 H61B . 0.9700 ?
    C62 C61 . 1.51(2) ?
    C62 H62A . 0.9600 ?
    C62 H62B . 0.9600 ?
    C62 H62C . 0.9600 ?
    C101 H10H . 0.9600 ?
    C101 H10I . 0.9600 ?
    C101 H10J . 0.9600 ?
    C102 C101 . 1.520(10) ?
    C102 H10F . 0.9700 ?
    C102 H10G . 0.9700 ?
    O103 C102 . 1.447(18) ?
    O103 C104 . 1.452(19) ?
    C104 H10D . 0.9700 ?
    C104 H10E . 0.9700 ?
    C105 C104 . 1.522(9) ?
    C105 H10A . 0.9600 ?
    C105 H10B . 0.9600 ?
    C105 H10C . 0.9600 ?
loop_
    _geom_angle_atom_site_label_1
    _geom_angle_atom_site_label_2
    _geom_angle_atom_site_label_3
    _geom_angle_site_symmetry_1
    _geom_angle_site_symmetry_3
    _geom_angle
    _geom_angle_publ_flag
    O4 Mo1 O3 . . 176.42(14) ?
    O4 Mo1 O11 . . 104.24(15) ?
    O4 Mo1 O15 . . 104.91(15) ?
    O4 Mo1 O16 . . 101.65(14) ?
    O4 Mo1 O19 . . 103.03(16) ?
    O11 Mo1 O3 . . 75.59(11) ?
    O11 Mo1 O16 . . 81.61(12) ?
    O11 Mo1 O19 . . 150.63(13) ?
    O15 Mo1 O3 . . 78.66(11) ?
    O15 Mo1 O11 . . 91.83(14) ?
    O15 Mo1 O16 . . 153.44(12) ?
    O15 Mo1 O19 . . 91.55(15) ?
    O16 Mo1 O3 . . 74.77(11) ?
    O19 Mo1 O3 . . 76.51(12) ?
    O19 Mo1 O16 . . 82.41(13) ?
    O8 Mo2 O3 . . 179.10(16) ?
    O8 Mo2 O17 . . 103.75(16) ?
    O8 Mo2 O18 . . 103.47(17) ?
    O8 Mo2 O19 . . 103.76(16) ?
    O8 Mo2 O20 . . 104.08(17) ?
    O17 Mo2 O3 . . 76.54(12) ?
    O17 Mo2 O18 . . 85.92(13) ?
    O17 Mo2 O19 . . 152.23(14) ?
    O18 Mo2 O3 . . 75.68(12) ?
    O19 Mo2 O3 . . 75.89(12) ?
    O19 Mo2 O18 . . 84.11(13) ?
    O20 Mo2 O3 . . 76.76(12) ?
    O20 Mo2 O17 . . 89.59(14) ?
    O20 Mo2 O18 . . 152.37(14) ?
    O20 Mo2 O19 . . 87.39(14) ?
    O5 Mo3 O3 . . 174.93(14) ?
    O5 Mo3 O9 . . 104.04(14) ?
    O5 Mo3 O13 . . 105.81(14) ?
    O5 Mo3 O14 . . 100.22(14) ?
    O5 Mo3 O17 . . 102.03(15) ?
    O9 Mo3 O3 . . 76.66(11) ?
    O9 Mo3 O14 . . 83.66(12) ?
    O9 Mo3 O17 . . 151.53(12) ?
    O13 Mo3 O3 . . 79.08(11) ?
    O13 Mo3 O9 . . 93.74(14) ?
    O13 Mo3 O14 . . 153.66(12) ?
    O13 Mo3 O17 . . 90.00(14) ?
    O14 Mo3 O3 . . 74.81(11) ?
    O17 Mo3 O3 . . 76.38(12) ?
    O17 Mo3 O14 . . 80.64(13) ?
    N1 Mo4 O3 . . 175.66(14) ?
    N1 Mo4 O9 . . 101.01(15) ?
    N1 Mo4 O10 . . 104.57(15) ?
    N1 Mo4 O11 . . 102.16(15) ?
    N1 Mo4 O12 . . 98.37(15) ?
    O9 Mo4 O3 . . 77.76(11) ?
    O9 Mo4 O12 . . 84.73(11) ?
    O10 Mo4 O3 . . 79.61(12) ?
    O10 Mo4 O9 . . 88.56(12) ?
    O10 Mo4 O11 . . 91.39(12) ?
    O10 Mo4 O12 . . 156.94(12) ?
    O11 Mo4 O3 . . 78.68(11) ?
    O11 Mo4 O9 . . 156.06(12) ?
    O11 Mo4 O12 . . 86.02(12) ?
    O12 Mo4 O3 . . 77.41(11) ?
    O7 Mo5 O3 . . 176.81(13) ?
    O7 Mo5 O10 . . 103.36(15) ?
    O7 Mo5 O14 . . 104.52(14) ?
    O7 Mo5 O15 . . 102.21(14) ?
    O7 Mo5 O18 . . 103.90(16) ?
    O10 Mo5 O3 . . 75.03(11) ?
    O10 Mo5 O15 . . 81.63(13) ?
    O14 Mo5 O3 . . 78.33(11) ?
    O14 Mo5 O10 . . 90.08(13) ?
    O14 Mo5 O15 . . 153.18(13) ?
    O14 Mo5 O18 . . 92.67(14) ?
    O15 Mo5 O3 . . 74.89(10) ?
    O18 Mo5 O3 . . 77.23(12) ?
    O18 Mo5 O10 . . 150.94(13) ?
    O18 Mo5 O15 . . 82.99(14) ?
    O6 Mo6 O3 . . 176.21(12) ?
    O6 Mo6 O12 . . 103.21(15) ?
    O6 Mo6 O13 . . 101.63(13) ?
    O6 Mo6 O16 . . 104.94(14) ?
    O6 Mo6 O20 . . 103.81(15) ?
    O12 Mo6 O3 . . 76.62(11) ?
    O12 Mo6 O13 . . 84.56(13) ?
    O12 Mo6 O20 . . 151.02(12) ?
    O13 Mo6 O3 . . 74.58(11) ?
    O16 Mo6 O3 . . 78.83(11) ?
    O16 Mo6 O12 . . 94.16(13) ?
    O16 Mo6 O13 . . 152.95(13) ?
    O16 Mo6 O20 . . 88.86(14) ?
    O20 Mo6 O3 . . 75.72(11) ?
    O20 Mo6 O13 . . 79.93(13) ?
    Mo1 O3 Mo2 . . 89.07(10) ?
    Mo3 O3 Mo1 . . 178.16(15) ?
    Mo3 O3 Mo2 . . 89.09(10) ?
    Mo3 O3 Mo5 . . 90.19(10) ?
    Mo3 O3 Mo6 . . 90.07(9) ?
    Mo4 O3 Mo1 . . 90.55(10) ?
    Mo4 O3 Mo2 . . 179.33(15) ?
    Mo4 O3 Mo3 . . 91.29(10) ?
    Mo4 O3 Mo5 . . 90.48(10) ?
    Mo4 O3 Mo6 . . 91.32(11) ?
    Mo5 O3 Mo1 . . 89.78(9) ?
    Mo5 O3 Mo2 . . 88.97(10) ?
    Mo5 O3 Mo6 . . 178.17(15) ?
    Mo6 O3 Mo1 . . 89.91(10) ?
    Mo6 O3 Mo2 . . 89.23(10) ?
    Mo3 O9 Mo4 . . 114.15(14) ?
    Mo4 O10 Mo5 . . 114.69(14) ?
    Mo1 O11 Mo4 . . 114.13(15) ?
    Mo6 O12 Mo4 . . 113.99(14) ?
    Mo3 O13 Mo6 . . 116.13(14) ?
    Mo5 O14 Mo3 . . 116.64(14) ?
    Mo1 O15 Mo5 . . 116.52(14) ?
    Mo6 O16 Mo1 . . 116.47(14) ?
    Mo2 O17 Mo3 . . 117.11(16) ?
    Mo5 O18 Mo2 . . 117.47(16) ?
    Mo1 O19 Mo2 . . 118.34(16) ?
    Mo2 O20 Mo6 . . 118.01(15) ?
    C1 N1 Mo4 . . 160.7(5) ?
    C1A N1 Mo4 . . 167.6(5) ?
    N1 C1 C2 . . 117.6(9) ?
    N1 C1 C6 . . 123.4(9) ?
    C6 C1 C2 . . 118.8(9) ?
    C3 C2 C1 . . 120.5(10) ?
    C3 C2 H2 . . 119.7 ?
    C1 C2 H2 . . 119.7 ?
    C4 C3 C2 . . 119.8(10) ?
    C4 C3 H3 . . 120.1 ?
    C2 C3 H3 . . 120.1 ?
    C3 C4 C5 . . 120.9(11) ?
    C3 C4 H4 . . 119.6 ?
    C5 C4 H4 . . 119.6 ?
    C4 C5 C6 . . 120.4(12) ?
    C4 C5 H5 . . 119.8 ?
    C6 C5 H5 . . 119.8 ?
    C5 C6 C1 . . 119.5(11) ?
    C5 C6 C7 . . 118.0(10) ?
    C1 C6 C7 . . 122.5(10) ?
    O1 C7 O2 . . 123.9(12) ?
    O1 C7 C6 . . 121.2(11) ?
    O2 C7 C6 . . 115.0(9) ?
    C7 O2 C8 . . 115.7(10) ?
    O2 C8 C9 . . 107.3(11) ?
    O2 C8 H8A . . 110.3 ?
    O2 C8 H8B . . 110.3 ?
    C9 C8 H8A . . 110.3 ?
    C9 C8 H8B . . 110.3 ?
    H8B C8 H8A . . 108.5 ?
    C8 C9 H9A . . 109.5 ?
    C8 C9 H9C . . 109.5 ?
    H9C C9 H9A . . 109.5 ?
    C8 C9 H9B . . 109.5 ?
    H9A C9 H9B . . 109.5 ?
    H9C C9 H9B . . 109.5 ?
    N1 C1A C6A . . 125.0(8) ?
    N1 C1A C2A . . 115.3(8) ?
    C6A C1A C2A . . 119.7(8) ?
    C3A C2A C1A . . 119.3(8) ?
    C3A C2A H2A . . 120.4 ?
    C1A C2A H2A . . 120.4 ?
    C4A C3A C2A . . 120.8(9) ?
    C4A C3A H3A . . 119.6 ?
    C2A C3A H3A . . 119.6 ?
    C3A C4A C5A . . 120.3(10) ?
    C3A C4A H4A . . 119.8 ?
    C5A C4A H4A . . 119.8 ?
    C4A C5A C6A . . 121.1(9) ?
    C4A C5A H5A . . 119.4 ?
    C6A C5A H5A . . 119.4 ?
    C5A C6A C1A . . 118.8(9) ?
    C5A C6A C7A . . 117.0(9) ?
    C1A C6A C7A . . 124.1(8) ?
    O1A C7A O2A . . 124.3(11) ?
    O1A C7A C6A . . 122.0(10) ?
    O2A C7A C6A . . 113.7(8) ?
    C7A O2A C8A . . 116.9(9) ?
    O2A C8A C9A . . 111.0(10) ?
    H8AA C8A H8AB . . 108.0 ?
    O2A C8A H8AA . . 109.4 ?
    O2A C8A H8AB . . 109.4 ?
    C9A C8A H8AA . . 109.4 ?
    C9A C8A H8AB . . 109.4 ?
    C21 N2 C25 . . 111.4(3) ?
    C21 N2 C29 . . 106.6(3) ?
    C21 N2 C33 . . 112.0(3) ?
    C25 N2 C29 . . 110.8(3) ?
    C33 N2 C25 . . 105.1(3) ?
    C33 N2 C29 . . 111.0(3) ?
    N2 C21 C22 . . 116.4(3) ?
    N2 C21 H21B . . 108.2 ?
    N2 C21 H21A . . 108.2 ?
    C22 C21 H21B . . 108.2 ?
    C22 C21 H21A . . 108.2 ?
    H21B C21 H21A . . 107.3 ?
    C23 C22 C21 . . 110.4(4) ?
    C21 C22 H22A . . 109.6 ?
    C21 C22 H22B . . 109.6 ?
    C23 C22 H22A . . 109.6 ?
    C23 C22 H22B . . 109.6 ?
    H22B C22 H22A . . 108.1 ?
    C24 C23 C22 . . 114.4(4) ?
    C22 C23 H23A . . 108.7 ?
    C22 C23 H23B . . 108.7 ?
    C24 C23 H23A . . 108.7 ?
    C24 C23 H23B . . 108.7 ?
    H23A C23 H23B . . 107.6 ?
    C23 C24 H24A . . 109.5 ?
    C23 C24 H24B . . 109.5 ?
    C23 C24 H24C . . 109.5 ?
    H24A C24 H24B . . 109.5 ?
    H24A C24 H24C . . 109.5 ?
    H24B C24 H24C . . 109.5 ?
    C26 C25 N2 . . 116.7(3) ?
    C26 C25 H25A . . 108.1 ?
    N2 C25 H25A . . 108.1 ?
    N2 C25 H25B . . 108.1 ?
    C26 C25 H25B . . 108.1 ?
    H25A C25 H25B . . 107.3 ?
    C25 C26 C27 . . 108.9(4) ?
    C25 C26 H26A . . 109.9 ?
    C25 C26 H26B . . 109.9 ?
    C27 C26 H26A . . 109.9 ?
    C27 C26 H26B . . 109.9 ?
    H26A C26 H26B . . 108.3 ?
    C28 C27 C26 . . 112.5(4) ?
    C26 C27 H27A . . 109.1 ?
    C26 C27 H27B . . 109.1 ?
    C28 C27 H27A . . 109.1 ?
    C28 C27 H27B . . 109.1 ?
    H27A C27 H27B . . 107.8 ?
    C27 C28 H28A . . 109.5 ?
    C27 C28 H28B . . 109.5 ?
    C27 C28 H28C . . 109.5 ?
    H28A C28 H28B . . 109.5 ?
    H28B C28 H28C . . 109.5 ?
    H28A C28 H28C . . 109.5 ?
    C30 C29 N2 . . 116.8(4) ?
    C30 C29 H29B . . 108.1 ?
    N2 C29 H29A . . 108.1 ?
    N2 C29 H29B . . 108.1 ?
    C30 C29 H29A . . 108.1 ?
    H29B C29 H29A . . 107.3 ?
    C29 C30 C31 . . 110.6(4) ?
    C29 C30 H30A . . 109.5 ?
    C29 C30 H30B . . 109.5 ?
    C31 C30 H30A . . 109.5 ?
    C31 C30 H30B . . 109.5 ?
    H30B C30 H30A . . 108.1 ?
    C32 C31 C30 . . 113.7(4) ?
    C30 C31 H31A . . 108.8 ?
    C30 C31 H31B . . 108.8 ?
    C32 C31 H31A . . 108.8 ?
    C32 C31 H31B . . 108.8 ?
    H31B C31 H31A . . 107.7 ?
    C31 C32 H32A . . 109.5 ?
    C31 C32 H32B . . 109.5 ?
    C31 C32 H32C . . 109.5 ?
    H32B C32 H32A . . 109.5 ?
    H32C C32 H32A . . 109.5 ?
    H32C C32 H32B . . 109.5 ?
    C34 C33 N2 . . 115.8(4) ?
    C34 C33 H33B . . 108.3 ?
    N2 C33 H33A . . 108.3 ?
    N2 C33 H33B . . 108.3 ?
    C34 C33 H33A . . 108.3 ?
    H33B C33 H33A . . 107.4 ?
    C33 C34 C35 . . 107.6(5) ?
    C33 C34 H34A . . 110.2 ?
    C33 C34 H34B . . 110.2 ?
    C35 C34 H34A . . 110.2 ?
    C35 C34 H34B . . 110.2 ?
    H34B C34 H34A . . 108.5 ?
    C34 C35 H35A . . 109.2 ?
    C34 C35 H35B . . 109.2 ?
    C34 C35 H35C . . 106.4 ?
    C34 C35 H35D . . 106.4 ?
    C36 C35 C34 . . 112.0(6) ?
    C36 C35 H35A . . 109.2 ?
    C36 C35 H35B . . 109.2 ?
    C37 C35 C34 . . 123.8(8) ?
    C37 C35 H35B . . 110.6 ?
    C37 C35 H35C . . 106.4 ?
    C37 C35 H35D . . 106.4 ?
    H35B C35 H35A . . 107.9 ?
    H35D C35 H35C . . 106.4 ?
    C35 C36 H36A . . 109.5 ?
    C35 C36 H36B . . 109.5 ?
    C35 C36 H36C . . 109.5 ?
    C35 C37 H37A . . 109.5 ?
    C35 C37 H37B . . 109.5 ?
    C35 C37 H37C . . 109.5 ?
    H37A C37 H37B . . 109.5 ?
    H37A C37 H37C . . 109.5 ?
    H37C C37 H37B . . 109.5 ?
    C56 N3 C41 . . 110.8(4) ?
    C56 N3 C45 . . 111.0(4) ?
    C41 N3 C45 . . 106.5(3) ?
    C56 N3 C51 . . 106.3(4) ?
    C41 N3 C51 . . 111.8(4) ?
    C45 N3 C51 . . 110.6(4) ?
    N3 C41 C42 . . 116.3(4) ?
    N3 C41 H41A . . 108.2 ?
    C42 C41 H41A . . 108.2 ?
    N3 C41 H41B . . 108.2 ?
    C42 C41 H41B . . 108.2 ?
    H41A C41 H41B . . 107.4 ?
    C43 C42 C41 . . 111.6(4) ?
    C43 C42 H42A . . 109.3 ?
    C41 C42 H42A . . 109.3 ?
    C43 C42 H42B . . 109.3 ?
    C41 C42 H42B . . 109.3 ?
    H42A C42 H42B . . 108.0 ?
    C44 C43 C42 . . 114.0(6) ?
    C44 C43 H43B . . 108.8 ?
    C42 C43 H43B . . 108.8 ?
    C44 C43 H43A . . 108.8 ?
    C42 C43 H43A . . 108.8 ?
    H43B C43 H43A . . 107.7 ?
    C43 C44 H44B . . 109.5 ?
    C43 C44 H44C . . 109.5 ?
    H44B C44 H44C . . 109.5 ?
    C43 C44 H44A . . 109.5 ?
    H44B C44 H44A . . 109.5 ?
    H44C C44 H44A . . 109.5 ?
    N3 C45 C46 . . 115.6(4) ?
    N3 C45 H45B . . 108.4 ?
    C46 C45 H45B . . 108.4 ?
    N3 C45 H45A . . 108.4 ?
    C46 C45 H45A . . 108.4 ?
    H45B C45 H45A . . 107.4 ?
    C49 C46 C45 . . 108.6(8) ?
    C45 C46 C47 . . 111.4(7) ?
    C49 C46 H46D . . 110.0 ?
    C45 C46 H46D . . 110.0 ?
    C49 C46 H46C . . 110.0 ?
    C45 C46 H46C . . 110.0 ?
    H46D C46 H46C . . 108.4 ?
    C45 C46 H46A . . 109.4 ?
    C47 C46 H46A . . 109.4 ?
    C45 C46 H46B . . 109.4 ?
    C47 C46 H46B . . 109.4 ?
    H46A C46 H46B . . 108.0 ?
    C48 C47 C46 . . 119.8(11) ?
    C46 C47 H47A . . 107.4 ?
    C46 C47 H47B . . 107.4 ?
    C48 C47 H47A . . 107.4 ?
    C48 C47 H47B . . 107.4 ?
    H47A C47 H47B . . 106.9 ?
    C50 C49 C46 . . 107.7(13) ?
    C46 C49 H49A . . 110.2 ?
    C46 C49 H49B . . 110.2 ?
    C50 C49 H49A . . 110.2 ?
    C50 C49 H49B . . 110.2 ?
    H49A C49 H49B . . 108.5 ?
    C49 C50 H50A . . 109.5 ?
    C49 C50 H50B . . 109.5 ?
    C49 C50 H50C . . 109.5 ?
    H50B C50 H50C . . 109.5 ?
    H50B C50 H50A . . 109.5 ?
    H50A C50 H50C . . 109.5 ?
    C52 C51 N3 . . 114.8(4) ?
    N3 C51 H51A . . 108.6 ?
    N3 C51 H51B . . 108.6 ?
    C52 C51 H51A . . 108.6 ?
    C52 C51 H51B . . 108.6 ?
    H51B C51 H51A . . 107.5 ?
    C51 C52 C53 . . 112.9(5) ?
    C51 C52 H52A . . 109.0 ?
    C51 C52 H52B . . 109.0 ?
    C53 C52 H52A . . 109.0 ?
    C53 C52 H52B . . 109.0 ?
    H52B C52 H52A . . 107.8 ?
    C52 C53 H53A . . 110.9 ?
    C52 C53 H53B . . 110.9 ?
    C52 C53 H53C . . 108.1 ?
    C52 C53 H53D . . 108.1 ?
    C54 C53 C52 . . 104.4(7) ?
    C54 C53 H53A . . 110.9 ?
    C54 C53 H53B . . 110.9 ?
    C55 C53 C52 . . 116.7(7) ?
    C55 C53 H53A . . 131.0 ?
    C55 C53 H53C . . 108.1 ?
    C55 C53 H53D . . 108.1 ?
    H53A C53 H53B . . 108.9 ?
    H53C C53 H53D . . 107.3 ?
    C53 C54 H54A . . 109.5 ?
    C53 C54 H54B . . 109.5 ?
    C53 C54 H54C . . 109.5 ?
    H54B C54 H54A . . 109.5 ?
    H54C C54 H54A . . 109.5 ?
    H54B C54 H54C . . 109.5 ?
    C53 C55 H55A . . 109.5 ?
    C53 C55 H55B . . 109.5 ?
    C53 C55 H55C . . 109.5 ?
    H55A C55 H55B . . 109.5 ?
    H55A C55 H55C . . 109.5 ?
    H55B C55 H55C . . 109.5 ?
    N3 C56 C57 . . 120.2(6) ?
    N3 C56 C60 . . 110.3(5) ?
    N3 C56 H56A . . 109.6 ?
    N3 C56 H56B . . 109.6 ?
    N3 C56 H56C . . 107.3 ?
    N3 C56 H56D . . 107.3 ?
    C57 C56 H56C . . 107.3 ?
    C57 C56 H56D . . 107.3 ?
    C60 C56 H56A . . 109.6 ?
    C60 C56 H56B . . 109.6 ?
    C60 C56 H56D . . 140.1 ?
    H56A C56 H56B . . 108.1 ?
    H56D C56 H56C . . 106.9 ?
    C58 C57 C56 . . 114.3(11) ?
    C56 C57 H57A . . 108.7 ?
    C56 C57 H57B . . 108.7 ?
    C58 C57 H57A . . 108.7 ?
    C58 C57 H57B . . 108.7 ?
    H57B C57 H57A . . 107.6 ?
    C59 C58 C57 . . 110.0(17) ?
    C59 C58 H58A . . 109.7 ?
    C59 C58 H58B . . 109.7 ?
    C57 C58 H58A . . 109.7 ?
    C57 C58 H58B . . 109.7 ?
    H58A C58 H58B . . 108.2 ?
    C58 C59 H59A . . 109.5 ?
    C58 C59 H59B . . 109.5 ?
    C58 C59 H59C . . 109.5 ?
    H59B C59 H59A . . 109.5 ?
    H59C C59 H59A . . 109.5 ?
    H59B C59 H59C . . 109.5 ?
    C56 C60 H60A . . 110.5 ?
    C56 C60 H60B . . 110.5 ?
    C61 C60 C56 . . 106.4(7) ?
    C61 C60 H60A . . 110.5 ?
    C61 C60 H60B . . 110.5 ?
    H60A C60 H60B . . 108.6 ?
    C62 C61 C60 . . 113.7(11) ?
    C60 C61 H61A . . 108.8 ?
    C60 C61 H61B . . 108.8 ?
    C62 C61 H61A . . 108.8 ?
    C62 C61 H61B . . 108.8 ?
    H61A C61 H61B . . 107.7 ?
    O103 C102 C101 . . 106.6(15) ?
    O103 C102 H10G . . 110.4 ?
    C101 C102 H10G . . 110.4 ?
    O103 C102 H10F . . 110.4 ?
    C101 C102 H10F . . 110.4 ?
    H10G C102 H10F . . 108.6 ?
    C102 O103 C104 . . 109.1(16) ?
    O103 C104 C105 . . 102.8(15) ?
    O103 C104 H10D . . 111.2 ?
    C105 C104 H10D . . 111.2 ?
    O103 C104 H10E . . 111.2 ?
    C105 C104 H10E . . 111.2 ?
    H10D C104 H10E . . 109.1 ?
loop_
    _geom_torsion_atom_site_label_1
    _geom_torsion_atom_site_label_2
    _geom_torsion_atom_site_label_3
    _geom_torsion_atom_site_label_4
    _geom_torsion_site_symmetry_1
    _geom_torsion_site_symmetry_2
    _geom_torsion_site_symmetry_3
    _geom_torsion_site_symmetry_4
    _geom_torsion
    _geom_torsion_publ_flag
    O4 Mo1 O19 Mo2 . . . . -179.71(18) ?
    O15 Mo1 O19 Mo2 . . . . -74.02(19) ?
    O11 Mo1 O19 Mo2 . . . . 22.5(4) ?
    O16 Mo1 O19 Mo2 . . . . 80.02(18) ?
    O3 Mo1 O19 Mo2 . . . . 3.94(16) ?
    O8 Mo2 O19 Mo1 . . . . 175.2(2) ?
    O20 Mo2 O19 Mo1 . . . . -80.93(19) ?
    O17 Mo2 O19 Mo1 . . . . 3.2(4) ?
    O18 Mo2 O19 Mo1 . . . . 72.75(19) ?
    O3 Mo2 O19 Mo1 . . . . -3.93(16) ?
    O4 Mo1 O11 Mo4 . . . . 175.01(16) ?
    O15 Mo1 O11 Mo4 . . . . 69.13(16) ?
    O19 Mo1 O11 Mo4 . . . . -27.3(4) ?
    O16 Mo1 O11 Mo4 . . . . -85.01(15) ?
    O3 Mo1 O11 Mo4 . . . . -8.68(13) ?
    N1 Mo4 O11 Mo1 . . . . -175.19(17) ?
    O10 Mo4 O11 Mo1 . . . . -69.95(16) ?
    O9 Mo4 O11 Mo1 . . . . 19.6(4) ?
    O12 Mo4 O11 Mo1 . . . . 87.10(16) ?
    O3 Mo4 O11 Mo1 . . . . 9.16(14) ?
    O5 Mo3 O9 Mo4 . . . . -177.97(16) ?
    O13 Mo3 O9 Mo4 . . . . 74.70(16) ?
    O17 Mo3 O9 Mo4 . . . . -22.2(4) ?
    O14 Mo3 O9 Mo4 . . . . -78.99(15) ?
    O3 Mo3 O9 Mo4 . . . . -3.14(13) ?
    N1 Mo4 O9 Mo3 . . . . -172.43(17) ?
    O10 Mo4 O9 Mo3 . . . . 83.00(16) ?
    O11 Mo4 O9 Mo3 . . . . -7.2(4) ?
    O12 Mo4 O9 Mo3 . . . . -74.91(15) ?
    O3 Mo4 O9 Mo3 . . . . 3.32(14) ?
    O6 Mo6 O12 Mo4 . . . . 177.05(15) ?
    O16 Mo6 O12 Mo4 . . . . 70.64(16) ?
    O20 Mo6 O12 Mo4 . . . . -24.5(3) ?
    O13 Mo6 O12 Mo4 . . . . -82.25(15) ?
    O3 Mo6 O12 Mo4 . . . . -6.83(13) ?
    N1 Mo4 O12 Mo6 . . . . -173.72(17) ?
    O10 Mo4 O12 Mo6 . . . . 12.2(4) ?
    O11 Mo4 O12 Mo6 . . . . -72.00(16) ?
    O9 Mo4 O12 Mo6 . . . . 85.89(16) ?
    O3 Mo4 O12 Mo6 . . . . 7.28(13) ?
    O7 Mo5 O14 Mo3 . . . . -179.84(17) ?
    O18 Mo5 O14 Mo3 . . . . 75.05(17) ?
    O10 Mo5 O14 Mo3 . . . . -76.01(17) ?
    O15 Mo5 O14 Mo3 . . . . -4.7(4) ?
    O3 Mo5 O14 Mo3 . . . . -1.32(14) ?
    O5 Mo3 O14 Mo5 . . . . -177.62(18) ?
    O13 Mo3 O14 Mo5 . . . . -6.4(4) ?
    O9 Mo3 O14 Mo5 . . . . 79.21(17) ?
    O17 Mo3 O14 Mo5 . . . . -76.96(17) ?
    O3 Mo3 O14 Mo5 . . . . 1.35(15) ?
    O5 Mo3 O13 Mo6 . . . . -178.02(18) ?
    O9 Mo3 O13 Mo6 . . . . -72.28(18) ?
    O17 Mo3 O13 Mo6 . . . . 79.47(18) ?
    O14 Mo3 O13 Mo6 . . . . 11.0(4) ?
    O3 Mo3 O13 Mo6 . . . . 3.35(16) ?
    O6 Mo6 O13 Mo3 . . . . 176.61(19) ?
    O16 Mo6 O13 Mo3 . . . . -14.3(4) ?
    O12 Mo6 O13 Mo3 . . . . 74.21(18) ?
    O20 Mo6 O13 Mo3 . . . . -81.21(19) ?
    O3 Mo6 O13 Mo3 . . . . -3.39(16) ?
    O8 Mo2 O17 Mo3 . . . . 172.49(19) ?
    O20 Mo2 O17 Mo3 . . . . 68.09(18) ?
    O19 Mo2 O17 Mo3 . . . . -15.5(4) ?
    O18 Mo2 O17 Mo3 . . . . -84.62(18) ?
    O3 Mo2 O17 Mo3 . . . . -8.38(15) ?
    O5 Mo3 O17 Mo2 . . . . -176.45(18) ?
    O13 Mo3 O17 Mo2 . . . . -70.27(18) ?
    O9 Mo3 O17 Mo2 . . . . 27.6(4) ?
    O14 Mo3 O17 Mo2 . . . . 84.99(18) ?
    O3 Mo3 O17 Mo2 . . . . 8.48(15) ?
    O10 Mo4 O3 Mo3 . . . . -93.22(11) ?
    O11 Mo4 O3 Mo3 . . . . 173.23(12) ?
    O9 Mo4 O3 Mo3 . . . . -2.43(10) ?
    O12 Mo4 O3 Mo3 . . . . 84.82(11) ?
    O10 Mo4 O3 Mo5 . . . . -3.01(10) ?
    O11 Mo4 O3 Mo5 . . . . -96.56(11) ?
    O9 Mo4 O3 Mo5 . . . . 87.77(11) ?
    O12 Mo4 O3 Mo5 . . . . 175.02(11) ?
    O10 Mo4 O3 Mo6 . . . . 176.69(12) ?
    O11 Mo4 O3 Mo6 . . . . 83.14(11) ?
    O9 Mo4 O3 Mo6 . . . . -92.53(11) ?
    O12 Mo4 O3 Mo6 . . . . -5.27(10) ?
    O10 Mo4 O3 Mo1 . . . . 86.77(11) ?
    O11 Mo4 O3 Mo1 . . . . -6.78(10) ?
    O9 Mo4 O3 Mo1 . . . . 177.55(12) ?
    O12 Mo4 O3 Mo1 . . . . -95.19(11) ?
    O13 Mo3 O3 Mo4 . . . . -93.96(14) ?
    O9 Mo3 O3 Mo4 . . . . 2.59(11) ?
    O17 Mo3 O3 Mo4 . . . . 173.35(13) ?
    O14 Mo3 O3 Mo4 . . . . 89.54(12) ?
    O13 Mo3 O3 Mo5 . . . . 175.55(14) ?
    O9 Mo3 O3 Mo5 . . . . -87.89(12) ?
    O17 Mo3 O3 Mo5 . . . . 82.87(12) ?
    O14 Mo3 O3 Mo5 . . . . -0.95(10) ?
    O13 Mo3 O3 Mo6 . . . . -2.64(12) ?
    O9 Mo3 O3 Mo6 . . . . 93.91(12) ?
    O17 Mo3 O3 Mo6 . . . . -95.32(12) ?
    O14 Mo3 O3 Mo6 . . . . -179.14(13) ?
    O13 Mo3 O3 Mo2 . . . . 86.59(13) ?
    O9 Mo3 O3 Mo2 . . . . -176.86(12) ?
    O17 Mo3 O3 Mo2 . . . . -6.09(11) ?
    O14 Mo3 O3 Mo2 . . . . -89.91(12) ?
    O14 Mo5 O3 Mo4 . . . . -90.25(12) ?
    O18 Mo5 O3 Mo4 . . . . 174.26(13) ?
    O10 Mo5 O3 Mo4 . . . . 3.00(10) ?
    O15 Mo5 O3 Mo4 . . . . 88.19(12) ?
    O14 Mo5 O3 Mo3 . . . . 1.04(11) ?
    O18 Mo5 O3 Mo3 . . . . -94.45(12) ?
    O10 Mo5 O3 Mo3 . . . . 94.29(12) ?
    O15 Mo5 O3 Mo3 . . . . 179.48(14) ?
    O14 Mo5 O3 Mo1 . . . . 179.20(13) ?
    O18 Mo5 O3 Mo1 . . . . 83.72(12) ?
    O10 Mo5 O3 Mo1 . . . . -87.55(11) ?
    O15 Mo5 O3 Mo1 . . . . -2.35(11) ?
    O14 Mo5 O3 Mo2 . . . . 90.13(12) ?
    O18 Mo5 O3 Mo2 . . . . -5.36(11) ?
    O10 Mo5 O3 Mo2 . . . . -176.62(12) ?
    O15 Mo5 O3 Mo2 . . . . -91.43(12) ?
    O16 Mo6 O3 Mo4 . . . . -91.34(13) ?
    O12 Mo6 O3 Mo4 . . . . 5.72(10) ?
    O20 Mo6 O3 Mo4 . . . . 176.98(13) ?
    O13 Mo6 O3 Mo4 . . . . 93.69(12) ?
    O16 Mo6 O3 Mo3 . . . . 177.37(14) ?
    O12 Mo6 O3 Mo3 . . . . -85.57(11) ?
    O20 Mo6 O3 Mo3 . . . . 85.68(12) ?
    O13 Mo6 O3 Mo3 . . . . 2.40(11) ?
    O16 Mo6 O3 Mo1 . . . . -0.80(12) ?
    O12 Mo6 O3 Mo1 . . . . 96.27(12) ?
    O20 Mo6 O3 Mo1 . . . . -92.48(12) ?
    O13 Mo6 O3 Mo1 . . . . -175.76(14) ?
    O16 Mo6 O3 Mo2 . . . . 88.28(12) ?
    O12 Mo6 O3 Mo2 . . . . -174.66(12) ?
    O20 Mo6 O3 Mo2 . . . . -3.41(10) ?
    O13 Mo6 O3 Mo2 . . . . -86.69(12) ?
    O15 Mo1 O3 Mo4 . . . . -87.90(13) ?
    O11 Mo1 O3 Mo4 . . . . 6.99(11) ?
    O19 Mo1 O3 Mo4 . . . . 177.71(14) ?
    O16 Mo1 O3 Mo4 . . . . 92.04(12) ?
    O15 Mo1 O3 Mo5 . . . . 2.58(12) ?
    O11 Mo1 O3 Mo5 . . . . 97.46(12) ?
    O19 Mo1 O3 Mo5 . . . . -91.81(13) ?
    O16 Mo1 O3 Mo5 . . . . -177.48(13) ?
    O15 Mo1 O3 Mo6 . . . . -179.22(14) ?
    O11 Mo1 O3 Mo6 . . . . -84.33(12) ?
    O19 Mo1 O3 Mo6 . . . . 86.39(13) ?
    O16 Mo1 O3 Mo6 . . . . 0.72(11) ?
    O15 Mo1 O3 Mo2 . . . . 91.55(13) ?
    O11 Mo1 O3 Mo2 . . . . -173.57(12) ?
    O19 Mo1 O3 Mo2 . . . . -2.84(12) ?
    O16 Mo1 O3 Mo2 . . . . -88.51(12) ?
    O20 Mo2 O3 Mo3 . . . . -86.56(12) ?
    O17 Mo2 O3 Mo3 . . . . 6.23(12) ?
    O19 Mo2 O3 Mo3 . . . . -177.18(13) ?
    O18 Mo2 O3 Mo3 . . . . 95.40(12) ?
    O20 Mo2 O3 Mo5 . . . . -176.77(12) ?
    O17 Mo2 O3 Mo5 . . . . -83.98(12) ?
    O19 Mo2 O3 Mo5 . . . . 92.61(12) ?
    O18 Mo2 O3 Mo5 . . . . 5.19(10) ?
    O20 Mo2 O3 Mo6 . . . . 3.52(11) ?
    O17 Mo2 O3 Mo6 . . . . 96.31(12) ?
    O19 Mo2 O3 Mo6 . . . . -87.10(12) ?
    O18 Mo2 O3 Mo6 . . . . -174.52(12) ?
    O20 Mo2 O3 Mo1 . . . . 93.44(12) ?
    O17 Mo2 O3 Mo1 . . . . -173.77(13) ?
    O19 Mo2 O3 Mo1 . . . . 2.81(11) ?
    O18 Mo2 O3 Mo1 . . . . -84.60(11) ?
    O6 Mo6 O16 Mo1 . . . . -179.33(17) ?
    O12 Mo6 O16 Mo1 . . . . -74.46(18) ?
    O20 Mo6 O16 Mo1 . . . . 76.68(17) ?
    O13 Mo6 O16 Mo1 . . . . 11.7(4) ?
    O3 Mo6 O16 Mo1 . . . . 1.01(15) ?
    O4 Mo1 O16 Mo6 . . . . 179.14(19) ?
    O15 Mo1 O16 Mo6 . . . . -0.9(4) ?
    O11 Mo1 O16 Mo6 . . . . 76.23(18) ?
    O19 Mo1 O16 Mo6 . . . . -79.04(18) ?
    O3 Mo1 O16 Mo6 . . . . -1.03(15) ?
    O4 Mo1 O15 Mo5 . . . . 176.53(18) ?
    O11 Mo1 O15 Mo5 . . . . -78.21(18) ?
    O19 Mo1 O15 Mo5 . . . . 72.61(19) ?
    O16 Mo1 O15 Mo5 . . . . -3.4(4) ?
    O3 Mo1 O15 Mo5 . . . . -3.30(16) ?
    O7 Mo5 O15 Mo1 . . . . -178.03(19) ?
    O14 Mo5 O15 Mo1 . . . . 6.7(4) ?
    O18 Mo5 O15 Mo1 . . . . -75.26(19) ?
    O10 Mo5 O15 Mo1 . . . . 80.01(18) ?
    O3 Mo5 O15 Mo1 . . . . 3.35(16) ?
    N1 Mo4 O10 Mo5 . . . . -174.82(16) ?
    O11 Mo4 O10 Mo5 . . . . 82.24(16) ?
    O9 Mo4 O10 Mo5 . . . . -73.81(15) ?
    O12 Mo4 O10 Mo5 . . . . -0.9(4) ?
    O3 Mo4 O10 Mo5 . . . . 4.01(13) ?
    O7 Mo5 O10 Mo4 . . . . 179.02(16) ?
    O14 Mo5 O10 Mo4 . . . . 74.07(16) ?
    O18 Mo5 O10 Mo4 . . . . -21.6(3) ?
    O15 Mo5 O10 Mo4 . . . . -80.33(16) ?
    O3 Mo5 O10 Mo4 . . . . -3.83(13) ?
    O8 Mo2 O20 Mo6 . . . . 174.89(18) ?
    O17 Mo2 O20 Mo6 . . . . -81.03(18) ?
    O19 Mo2 O20 Mo6 . . . . 71.35(18) ?
    O18 Mo2 O20 Mo6 . . . . -0.7(4) ?
    O3 Mo2 O20 Mo6 . . . . -4.77(15) ?
    O6 Mo6 O20 Mo2 . . . . -179.06(17) ?
    O16 Mo6 O20 Mo2 . . . . -73.96(18) ?
    O12 Mo6 O20 Mo2 . . . . 22.6(4) ?
    O13 Mo6 O20 Mo2 . . . . 81.31(17) ?
    O3 Mo6 O20 Mo2 . . . . 4.81(15) ?
    O7 Mo5 O18 Mo2 . . . . -175.81(17) ?
    O14 Mo5 O18 Mo2 . . . . -70.14(18) ?
    O10 Mo5 O18 Mo2 . . . . 24.8(4) ?
    O15 Mo5 O18 Mo2 . . . . 83.29(17) ?
    O3 Mo5 O18 Mo2 . . . . 7.26(15) ?
    O8 Mo2 O18 Mo5 . . . . 173.04(18) ?
    O20 Mo2 O18 Mo5 . . . . -11.4(4) ?
    O17 Mo2 O18 Mo5 . . . . 69.86(18) ?
    O19 Mo2 O18 Mo5 . . . . -84.18(18) ?
    O3 Mo2 O18 Mo5 . . . . -7.27(15) ?
    C21 N2 C29 C30 . . . . -167.3(4) ?
    C33 N2 C29 C30 . . . . -45.0(5) ?
    C25 N2 C29 C30 . . . . 71.3(5) ?
    C21 N2 C25 C26 . . . . -51.8(5) ?
    C33 N2 C25 C26 . . . . -173.3(4) ?
    C29 N2 C25 C26 . . . . 66.7(5) ?
    C21 N2 C33 C34 . . . . 59.5(5) ?
    C25 N2 C33 C34 . . . . -179.3(4) ?
    C29 N2 C33 C34 . . . . -59.6(5) ?
    N2 C25 C26 C27 . . . . 175.1(4) ?
    N2 C29 C30 C31 . . . . -176.6(4) ?
    N2 C33 C34 C35 . . . . 170.9(4) ?
    C29 C30 C31 C32 . . . . -168.1(4) ?
    C25 C26 C27 C28 . . . . -180.0(4) ?
    C56 N3 C41 C42 . . . . 64.8(6) ?
    C45 N3 C41 C42 . . . . -174.4(5) ?
    C51 N3 C41 C42 . . . . -53.6(6) ?
    C56 N3 C45 C46 . . . . -59.2(7) ?
    C41 N3 C45 C46 . . . . -179.8(6) ?
    C51 N3 C45 C46 . . . . 58.5(7) ?
    C44 C43 C42 C41 . . . . 72.5(7) ?
    N3 C41 C42 C43 . . . . -167.8(5) ?
    C33 C34 C35 C37 . . . . 168.2(8) ?
    C33 C34 C35 C36 . . . . -85.9(7) ?
    C33 N2 C21 C22 . . . . 60.4(5) ?
    C25 N2 C21 C22 . . . . -57.1(5) ?
    C29 N2 C21 C22 . . . . -178.1(4) ?
    N2 C21 C22 C23 . . . . 177.9(4) ?
    C56 N3 C51 C52 . . . . 179.5(5) ?
    C41 N3 C51 C52 . . . . -59.5(6) ?
    C45 N3 C51 C52 . . . . 59.0(6) ?
    C21 C22 C23 C24 . . . . 179.1(5) ?
    N3 C51 C52 C53 . . . . 178.3(5) ?
    C55 C53 C52 C51 . . . . -165.7(8) ?
    C54 C53 C52 C51 . . . . -93.1(8) ?
    C41 N3 C56 C57 . . . . 37.4(9) ?
    C45 N3 C56 C57 . . . . -80.6(9) ?
    C51 N3 C56 C57 . . . . 159.1(8) ?
    C41 N3 C56 C60 . . . . 80.9(7) ?
    C45 N3 C56 C60 . . . . -37.2(7) ?
    C51 N3 C56 C60 . . . . -157.4(6) ?
    N3 C56 C60 C61 . . . . -176.1(7) ?
    C57 C56 C60 C61 . . . . -62.9(9) ?
    N3 C45 C46 C49 . . . . 156.9(12) ?
    N3 C45 C46 C47 . . . . 178.4(8) ?
    C48 C47 C46 C49 . . . . -102(3) ?
    C48 C47 C46 C45 . . . . 172.1(10) ?
    C56 C60 C61 C62 . . . . 66.5(12) ?
    O10 Mo4 N1 C1A . . . . -160(2) ?
    O11 Mo4 N1 C1A . . . . -65(2) ?
    O9 Mo4 N1 C1A . . . . 109(2) ?
    O12 Mo4 N1 C1A . . . . 23(2) ?
    O10 Mo4 N1 C1 . . . . 117(2) ?
    O11 Mo4 N1 C1 . . . . -148(2) ?
    O9 Mo4 N1 C1 . . . . 26(2) ?
    O12 Mo4 N1 C1 . . . . -60(2) ?
    C1 N1 C1A C6A . . . . -149(3) ?
    Mo4 N1 C1A C6A . . . . 95(2) ?
    C1 N1 C1A C2A . . . . 33(2) ?
    Mo4 N1 C1A C2A . . . . -84(2) ?
    N1 C1A C2A C3A . . . . 177.4(8) ?
    C6A C1A C2A C3A . . . . -1.0(15) ?
    C1A C2A C3A C4A . . . . -0.3(14) ?
    C2A C3A C4A C5A . . . . 1.4(16) ?
    C3A C4A C5A C6A . . . . -1.2(15) ?
    C4A C5A C6A C1A . . . . -0.1(14) ?
    C4A C5A C6A C7A . . . . -179.9(10) ?
    N1 C1A C6A C5A . . . . -177.1(9) ?
    C2A C1A C6A C5A . . . . 1.2(14) ?
    N1 C1A C6A C7A . . . . 2.7(17) ?
    C2A C1A C6A C7A . . . . -179.0(10) ?
    C5A C6A C7A O1A . . . . 10.0(16) ?
    C1A C6A C7A O1A . . . . -169.8(11) ?
    C5A C6A C7A O2A . . . . -170.7(9) ?
    C1A C6A C7A O2A . . . . 9.5(16) ?
    O1A C7A O2A C8A . . . . 1.3(18) ?
    C6A C7A O2A C8A . . . . -178.1(9) ?
    C7A O2A C8A C9A . . . . 76.1(15) ?
    C1A N1 C1 C6 . . . . 18.7(17) ?
    Mo4 N1 C1 C6 . . . . 163.2(11) ?
    C1A N1 C1 C2 . . . . -157(4) ?
    Mo4 N1 C1 C2 . . . . -13(3) ?
    N1 C1 C2 C3 . . . . 175.3(10) ?
    C6 C1 C2 C3 . . . . -0.8(19) ?
    C1 C2 C3 C4 . . . . -1.1(17) ?
    C2 C3 C4 C5 . . . . 1.1(18) ?
    C3 C4 C5 C6 . . . . 1.0(19) ?
    C4 C5 C6 C1 . . . . -2.9(19) ?
    C4 C5 C6 C7 . . . . 178.5(11) ?
    N1 C1 C6 C5 . . . . -173.1(12) ?
    C2 C1 C6 C5 . . . . 2.8(19) ?
    N1 C1 C6 C7 . . . . 5(2) ?
    C2 C1 C6 C7 . . . . -178.7(11) ?
    C5 C6 C7 O1 . . . . 24.4(17) ?
    C1 C6 C7 O1 . . . . -154.1(12) ?
    C5 C6 C7 O2 . . . . -155.5(12) ?
    C1 C6 C7 O2 . . . . 25.9(17) ?
    O1 C7 O2 C8 . . . . -0.5(18) ?
    C6 C7 O2 C8 . . . . 179.5(10) ?
    C7 O2 C8 C9 . . . . 152.8(12) ?
    C102 O103 C104 C105 . . . . -168(2) ?
    C104 O103 C102 C101 . . . . -180(2) ?
    N3 C56 C57 C58 . . . . -165.0(12) ?
    C60 C56 C57 C58 . . . . 108.8(16) ?
    C56 C57 C58 C59 . . . . -169.8(13) ?
    C45 C46 C49 C50 . . . . -172.0(13) ?
    C47 C46 C49 C50 . . . . 87(3) ?
loop_
    _geom_hbond_atom_site_label_D
    _geom_hbond_atom_site_label_H
    _geom_hbond_atom_site_label_A
    _geom_hbond_site_symmetry_A
    _geom_hbond_distance_DH
    _geom_hbond_distance_HA
    _geom_hbond_distance_DA
    _geom_hbond_angle_DHA
    _geom_hbond_publ_flag
    C3A H3A O19 4_575 0.93 2.38 3.287(9) 164.1 yes
    C5 H5 O7 3_566 0.93 2.58 3.449(14) 154.9 yes
    C21 H21B O15 4_575 0.97 2.43 3.354(5) 158.8 yes
    C25 H25A O6 3_576 0.97 2.58 3.544(5) 172.7 yes
    C41 H41B O14 . 0.97 2.56 3.480(6) 158.1 yes
    C44 H44B O8 4_575 0.96 2.57 3.495(8) 161.6 yes
    C45 H45A O1A 3_566 0.97 2.45 3.345(8) 153.3 yes
    C45 H45A O1 3_566 0.97 2.22 3.103(9) 151.2 yes
    C32 H32B O13 . 0.96 2.54 3.387(6) 146.7 no
    C3 H3 O19 4_575 0.93 2.47 2.986(10) 115.3 no
    C37 H37A O4 3_576 0.96 2.60 3.173(14) 118.2 no
    C5A H5A O7 3_566 0.93 2.49 3.133(9) 126.0 no
    C9 H9C O11 . 0.96 2.54 3.25(2) 130.2 no
    C9A H9AC O11 . 0.96 2.48 3.262(10) 138.3 no
data_global
_journal_date_recd_electronic     2012-04-05
_journal_date_accepted     2012-06-11
_journal_name_full     'Acta Crystallographica, Section E'
_journal_year     2012
_journal_volume     68
_journal_issue      7
_journal_page_first     m926
_journal_page_last     m927
_journal_paper_category     QM
_journal_paper_doi     10.1107/S1600536812026323
_journal_coeditor_code     BH2428
_publ_contact_author_name     'Qiang Li'
_publ_contact_author_address
;
Department of Chemistry
College of Science of Beijing Forestry University
Beijing 100083
People's Republic of China
;
_publ_contact_author_email     liqiang@bjfu.edu.cn
_publ_contact_author_fax     ?
_publ_contact_author_phone     86-10-62338137
_publ_section_title
;\
Bis(tetrabutylammonium)
[2-(ethoxycarbony)phenylimido]-\m~6~-oxido-dodeca-\m~2~-oxido-\
pentaoxidohexamolybdenum diethyl ether hemisolvate
;
loop_
    _publ_author_name
    _publ_author_footnote
    _publ_author_address
    "Wang, Manxiang" .
;
Department of Chemistry
College of Science of Beijing Forestry University
Beijing 100083
People's Republic of China
;
    "Tao, Shikai" .
;
Beijing Petroleum Machinery Factory
Beijing 100083
People's Republic of China
;
    "Guo, Jing" .
;
Liangxi Science Experimental Class of Beijing Forestry University
Beijing 100083
People's Republic of China
;
    "Hao, Jian" .
;
Department of Chemistry
College of Science of Beijing University of Chemical Technology
Beijing 100029
People's Republic of China
;
    "Li, Qiang" .
;
Department of Chemistry
College of Science of Beijing Forestry University
Beijing 100083
People's Republic of China
;
