# Supplementary material for: Bis(tetra­butyl­ammonium) [2-(eth­oxy­carbony)phenyl­imido]-μ6-oxido-dodeca-μ2-oxido-penta­oxidohexa­molybdenum diethyl ether hemisolvate
Source: Acta Crystallogr Sect E Struct Rep Online. 2012 Jun 16;68(Pt 7):m926–7. doi: 10.1107/S1600536812026323 (PMC3393191; doi:10.1107/S1600536812026323)
Supplement: Supplementary file 2 [file e-68-0m926-Isup2.hkl]

# 
# h,k,l, Fc-squared, Fo-squared, sigma(Fo-squared) and status flag 
# 
data_I
_shelx_title ' exp160 in P21/n' 
_shelx_refln_list_code          4 
_shelx_F_calc_maximum      645.76 
_exptl_crystal_F_000      3124.00 
_reflns_d_resolution_high  0.8107 
 
loop_ 
 _symmetry_equiv_pos_as_xyz 
 'x, y, z' 
 '-x+1/2, y+1/2, -z+1/2' 
 '-x, -y, -z' 
 'x-1/2, -y-1/2, z-1/2' 
 
_cell_length_a    16.3974 
_cell_length_b    17.0854 
_cell_length_c    21.6866 
_cell_angle_alpha  90.000 
_cell_angle_beta  106.709 
_cell_angle_gamma  90.000 
 
_shelx_F_squared_multiplier     1.000 
 
loop_ 
 _refln_index_h 
 _refln_index_k 
 _refln_index_l 
 _refln_F_squared_calc 
 _refln_F_squared_meas 
 _refln_F_squared_sigma 
 _refln_observed_status 
   4   0   0    16977.99    15482.60    446.12 o 
   6   0   0   144003.83   142329.59   4152.93 o 
   8   0   0    58341.78    58340.09   1310.59 o 
  10   0   0    49351.00    50302.64    699.28 o 
  12   0   0     7958.25     7990.81    272.14 o 
  14   0   0      125.51       59.44    165.73 o 
  16   0   0    20688.72    20644.63    726.29 o 
  18   0   0    38817.83    40165.18   1560.92 o 
   3   1   0    26046.64    25562.54    376.93 o 
   4   1   0       96.93      286.98     36.08 o 
   5   1   0     6296.73     6842.55    125.26 o 
   6   1   0    10908.07    11912.26    259.01 o 
   7   1   0    10481.64    10832.71    191.67 o 
   8   1   0     7625.79     8738.84    182.61 o 
   9   1   0       36.42       49.27     41.32 o 
  10   1   0     1626.89     1548.76    128.16 o 
  11   1   0      233.16      148.49     53.50 o 
  12   1   0        1.79      -33.01     48.95 o 
  13   1   0      742.35      595.25    131.84 o 
  14   1   0     2816.16     2998.29    162.66 o 
  15   1   0      348.81      196.68    108.35 o 
  16   1   0     4759.47     4935.83    280.98 o 
  17   1   0      260.43      435.84    189.25 o 
  18   1   0     9724.21    11071.61    565.60 o 
  19   1   0      297.84        8.87    153.11 o 
   3   2   0      294.38      253.63     31.00 o 
   4   2   0    19080.23    20955.04    218.58 o 
   5   2   0     2237.99     2717.03     66.06 o 
   6   2   0    19378.04    18894.35    210.10 o 
   7   2   0    10688.57    12301.58    176.37 o 
   8   2   0    25498.83    25130.50    311.89 o 
   9   2   0     3240.37     3481.54    125.22 o 
  10   2   0    53040.59    54320.01    613.49 o 
  11   2   0     4007.22     4470.65    159.20 o 
  12   2   0     2830.53     3091.39    153.91 o 
  13   2   0     6194.44     5841.46    271.89 o 
  14   2   0     1315.79     1337.21    117.65 o 
  15   2   0     4076.77     4087.14    197.58 o 
  16   2   0    11770.33    12576.55    445.93 o 
  17   2   0     5572.52     5684.35    318.46 o 
  18   2   0    20821.99    22193.82    805.66 o 
  19   2   0     5783.28     5449.69    608.75 o 
   1   3   0     5862.90     6571.37    240.23 o 
   2   3   0    13673.56    14691.77    353.56 o 
   3   3   0    89548.03    95666.06    775.99 o 
   4   3   0     4980.33     5319.79     75.36 o 
   5   3   0     3215.21     3466.23     64.84 o 
   6   3   0     6188.97     6304.02    103.08 o 
   7   3   0     1408.35     1154.27     52.30 o 
   8   3   0      168.10       74.35     30.24 o 
   9   3   0     5314.83     5082.11    125.83 o 
  10   3   0     7527.38     7867.11    259.10 o 
  11   3   0     7132.90     6798.09    328.25 o 
  12   3   0       22.41       21.82     60.99 o 
  13   3   0      648.23      607.28     76.21 o 
  14   3   0     1873.09     1792.20    181.01 o 
  15   3   0     1465.09     1301.87    151.55 o 
  16   3   0      434.69      314.82    106.13 o 
  17   3   0      634.63      721.51    132.98 o 
  18   3   0      136.57      323.76    159.63 o 
  19   3   0      982.63      712.80    281.57 o 
   0   4   0    20434.17    19374.41    237.09 o 
   1   4   0     7315.42     7644.60    127.00 o 
   2   4   0    35138.73    37230.36    801.72 o 
   3   4   0    17529.03    17739.25    252.80 o 
   4   4   0    48663.25    51051.42    515.21 o 
   5   4   0     5843.71     5773.16     98.41 o 
   6   4   0      159.40      296.53     32.11 o 
   7   4   0    27435.45    27889.88    459.86 o 
   8   4   0     4518.76     4711.09    134.03 o 
   9   4   0    17049.17    15526.38    476.88 o 
  10   4   0    12778.41    12726.47    342.29 o 
  11   4   0      154.11       59.64     55.16 o 
  12   4   0      370.96      318.52    105.90 o 
  13   4   0     6119.59     6030.27    321.99 o 
  14   4   0    10759.98    10650.77    382.47 o 
  15   4   0     1549.75     1823.66    219.35 o 
  16   4   0      116.06        9.31    102.76 o 
  17   4   0       60.36       20.48    130.38 o 
  18   4   0     1081.00     1034.11    204.84 o 
  19   4   0       27.56      -61.75    198.65 o 
   1   5   0    13400.57    13050.26    138.42 o 
   2   5   0    27682.17    28095.75    496.09 o 
   3   5   0    74019.35    73811.84   1014.83 o 
   4   5   0     5109.76     4087.67    126.67 o 
   5   5   0     7330.95     7288.60    212.98 o 
   6   5   0    17723.16    18783.00    401.03 o 
   7   5   0     8371.79     8472.43    220.19 o 
   8   5   0    61880.36    62872.47   1056.18 o 
   9   5   0    16404.98    17260.60    340.03 o 
  10   5   0    70727.38    72747.97   1129.70 o 
  11   5   0    18489.94    18850.19    666.33 o 
  12   5   0    14151.19    14342.89    486.26 o 
  13   5   0     3363.20     3559.94    258.39 o 
  14   5   0     3280.52     3730.23    233.06 o 
  15   5   0       20.31      171.03    250.13 o 
  16   5   0     5591.28     6682.82    443.31 o 
  17   5   0     3161.79     3169.20    321.28 o 
  18   5   0      761.50      916.87    195.41 o 
   0   6   0    16376.48    15255.87    234.93 o 
   1   6   0      821.07      821.62     39.88 o 
   2   6   0     1928.79     1796.02     93.85 o 
   3   6   0     2283.84     2561.00    132.84 o 
   4   6   0    27250.56    27612.71    416.00 o 
   5   6   0     5071.71     4659.56    162.72 o 
   6   6   0     2977.04     3319.87    145.17 o 
   7   6   0    34239.18    32733.13    794.89 o 
   8   6   0    24850.95    27569.52    996.64 o 
   9   6   0    65610.45    71762.05   2255.06 o 
  10   6   0      625.69      713.87     96.48 o 
  11   6   0    10272.92    10830.71    378.01 o 
  12   6   0     7209.78     7662.53    338.58 o 
  13   6   0    15290.32    15181.20    787.54 o 
  14   6   0    14120.56    14722.51    629.98 o 
  15   6   0    10878.27    11232.72    570.03 o 
  16   6   0     6942.99     6374.08    443.09 o 
  17   6   0      327.11      189.62    316.90 o 
  18   6   0      190.94      301.91    129.14 o 
   1   7   0    10863.84    10784.22    143.95 o 
   2   7   0     4351.09     3950.07     92.56 o 
   3   7   0     4602.16     4099.08    300.14 o 
   4   7   0    11619.52    10772.95    198.61 o 
   5   7   0     4671.29     5862.47    195.34 o 
   6   7   0    10177.57    10318.35    262.35 o 
   7   7   0    28163.67    28867.21    772.71 o 
   8   7   0    65272.86    64293.28   1786.66 o 
   9   7   0     1108.48     1054.95    250.17 o 
  10   7   0    69221.70    70264.81   1889.06 o 
  11   7   0       46.62       45.01    187.97 o 
  12   7   0     3759.35     3492.85    423.35 o 
  13   7   0    14195.75    13326.97    857.22 o 
  14   7   0     2026.04     2315.97    276.92 o 
  15   7   0     2025.42     2177.30    286.23 o 
  16   7   0     7713.04     9028.73    539.96 o 
  17   7   0     7068.78     6836.58    551.42 o 
  18   7   0      616.80      367.51    382.60 o 
   0   8   0     2880.49     2968.35    111.39 o 
   1   8   0      154.94      112.27     34.91 o 
   2   8   0     1935.56     1886.61     87.63 o 
   3   8   0        1.43       21.33     23.23 o 
   4   8   0       44.37       30.98     85.48 o 
   5   8   0      293.40      318.75     59.68 o 
   6   8   0     1849.76     1805.89    120.83 o 
   7   8   0     6307.52     6253.27    222.10 o 
   8   8   0    10174.86     9886.24    292.63 o 
   9   8   0     6539.15     5054.18    567.54 o 
  10   8   0     1131.36      588.35    214.69 o 
  11   8   0     1260.60     1238.93    266.92 o 
  12   8   0      453.72      110.10    262.48 o 
  13   8   0     2346.88     1976.97    356.76 o 
  14   8   0      809.05     1076.61    216.09 o 
  15   8   0      873.85      609.79    185.93 o 
  16   8   0      487.36      509.08    167.60 o 
  17   8   0      765.05      596.45    175.90 o 
   1   9   0    11831.74    12826.38    200.19 o 
   2   9   0     1963.88     2074.18     80.13 o 
   3   9   0    15218.74    14431.06    249.44 o 
   4   9   0     8384.39     7820.92    193.68 o 
   5   9   0      374.35      319.83     46.34 o 
   6   9   0    20463.11    20457.34    388.73 o 
   7   9   0    23945.76    25491.58    486.01 o 
   8   9   0      478.49      470.97     79.31 o 
   9   9   0     3725.57     3796.89    163.70 o 
  10   9   0      762.92      802.66    228.59 o 
  11   9   0      703.15      616.03    195.34 o 
  12   9   0    20199.01    20745.84   1071.68 o 
  13   9   0    15967.13    15497.99    956.45 o 
  14   9   0     4326.08     4485.80    434.68 o 
  15   9   0     8063.11     8533.96    645.99 o 
  16   9   0      576.07      192.67    142.34 o 
  17   9   0     1997.35     1694.89    468.40 o 
   0  10   0      329.21      281.55     51.99 o 
   1  10   0     4321.26     4831.57    163.09 o 
   2  10   0       26.05      110.74     70.51 o 
   3  10   0       77.82      124.14     55.31 o 
   4  10   0       99.31      195.56     43.94 o 
   5  10   0       59.93      119.69     43.88 o 
   6  10   0     1411.31     1433.39    111.95 o 
   7  10   0      437.28      506.86    138.83 o 
   8  10   0     1406.41     1482.87    190.97 o 
   9  10   0      933.44      816.65     90.47 o 
  10  10   0     2554.75     2872.75    289.47 o 
  11  10   0       17.33      471.97    289.20 o 
  12  10   0     5548.37     5000.86    557.86 o 
  13  10   0     2191.84     2233.97    402.17 o 
  14  10   0     2905.67     3750.39    358.55 o 
  15  10   0     2765.39     3170.26    358.92 o 
  16  10   0      826.06      516.86    185.74 o 
  17  10   0        1.11     -174.84    174.84 o 
   1  11   0    48139.69    47953.86    616.13 o 
   2  11   0     1710.99     1865.59    139.65 o 
   3  11   0   149964.47   156476.39   1908.17 o 
   4  11   0    16759.48    16367.29    303.63 o 
   5  11   0    46058.94    44486.13    683.12 o 
   6  11   0    23735.80    24274.98    431.05 o 
   7  11   0     1618.15     1715.79    175.61 o 
   8  11   0    11908.57    12418.96    358.56 o 
   9  11   0     5766.78     4795.75    345.86 o 
  10  11   0    19942.41    20897.24    740.75 o 
  11  11   0     3010.43     3744.01    491.32 o 
  12  11   0    18772.29    18455.58   1057.44 o 
  13  11   0    16073.65    16481.42    725.53 o 
  14  11   0     3205.62     4201.69    558.42 o 
  15  11   0    13283.39    13364.14    692.51 o 
  16  11   0      135.56     -179.55    179.55 o 
   0  12   0     6044.52     6294.97    231.50 o 
   1  12   0     2893.27     2930.15    147.13 o 
   2  12   0    24528.92    25707.68    434.35 o 
   3  12   0      181.20      195.33     54.67 o 
   4  12   0    13075.24    13938.47    416.23 o 
   5  12   0       52.36       53.56     48.03 o 
   6  12   0     1625.40     1571.04    118.25 o 
   7  12   0      576.59      622.55     97.46 o 
   8  12   0      968.82     1177.87    112.46 o 
   9  12   0     1176.42     1098.18    328.26 o 
  10  12   0      655.59      852.71    204.13 o 
  11  12   0       69.42      231.38    163.70 o 
  12  12   0     1201.47      980.71    309.61 o 
  13  12   0     3060.52     2905.26    343.62 o 
  14  12   0     4744.80     6011.60    749.32 o 
  15  12   0     1368.42     1413.03    252.63 o 
   1  13   0     2005.03     2257.91    127.87 o 
   2  13   0      491.57      684.27    115.09 o 
   3  13   0    24399.50    24360.50    522.90 o 
   4  13   0      373.20      440.00    126.49 o 
   5  13   0     3406.63     3523.69    158.75 o 
   6  13   0       24.86      -19.44     50.69 o 
   7  13   0     4475.19     4446.28    209.91 o 
   8  13   0      241.84       42.85     77.85 o 
   9  13   0     1755.19     1455.08    174.72 o 
  10  13   0       48.30      -83.56    143.55 o 
  11  13   0     2900.64     3004.26    346.21 o 
  12  13   0     1387.31     1584.26    205.11 o 
  13  13   0     5837.01     5408.69    444.95 o 
  14  13   0     1062.88     1001.94    227.25 o 
  15  13   0     7798.30     8512.13    590.08 o 
   0  14   0    10021.31    10037.18    505.62 o 
   1  14   0      195.50      201.17     63.89 o 
   2  14   0      108.36      156.29     53.08 o 
   3  14   0       75.31       57.07     50.46 o 
   4  14   0     1080.14     1228.26    101.12 o 
   5  14   0     1217.27     1272.36     94.39 o 
   6  14   0     5542.50     5530.71    220.82 o 
   7  14   0       23.51      -81.79     81.79 o 
   8  14   0      712.77      911.24    146.36 o 
   9  14   0     1738.88     1695.25    186.82 o 
  10  14   0     2298.93     2322.96    233.06 o 
  11  14   0       32.69      390.20    183.50 o 
  12  14   0      208.01       95.08    136.03 o 
  13  14   0        2.95     -146.82    146.82 o 
  14  14   0     1999.41     2078.36    240.07 o 
   1  15   0    11537.87    11253.38    299.39 o 
   2  15   0      390.49      345.77     89.21 o 
   3  15   0      864.52      950.21     99.38 o 
   4  15   0     1640.05     1724.46    112.64 o 
   5  15   0     5645.28     5189.03    216.97 o 
   6  15   0      579.82      655.75    107.45 o 
   7  15   0     6258.28     6255.61    268.40 o 
   8  15   0     1709.36     1592.78    182.19 o 
   9  15   0      110.91       53.22    180.55 o 
  10  15   0      218.17      402.47    146.59 o 
  11  15   0     3013.21     2589.02    220.22 o 
  12  15   0     1219.58     1429.47    206.68 o 
  13  15   0       43.13     -196.04    196.04 o 
   0  16   0    38711.25    40009.89   1111.25 o 
   1  16   0      280.31      138.83     77.68 o 
   2  16   0    17151.26    16725.61    478.54 o 
   3  16   0     4639.41     4491.87    221.87 o 
   4  16   0     2479.73     2508.22    155.66 o 
   5  16   0    11673.04    12144.08    337.25 o 
   6  16   0    22990.32    24493.37    489.17 o 
   7  16   0     6394.67     6275.18    303.62 o 
   8  16   0     5013.28     5058.79    311.09 o 
   9  16   0      212.55       70.16    119.77 o 
  10  16   0     1308.32     1487.37    163.22 o 
  11  16   0     5605.22     6347.98    336.73 o 
  12  16   0       12.73     -147.89    147.89 o 
   1  17   0     5661.04     5888.47    294.46 o 
   2  17   0      430.78      376.96     82.37 o 
   3  17   0     1273.13      935.29    145.96 o 
   4  17   0      768.25      607.02    112.61 o 
   5  17   0       14.08      111.89    135.04 o 
   6  17   0       65.63      341.05    204.29 o 
   7  17   0      294.03      440.39    224.88 o 
   8  17   0       68.22       56.55    108.82 o 
   9  17   0      275.47      191.21    125.60 o 
  10  17   0      818.19     1016.17    206.02 o 
  11  17   0     2439.35     2628.29    369.22 o 
   0  18   0    19287.99    20423.26    731.17 o 
   1  18   0     2007.54     1809.63    169.20 o 
   2  18   0     2434.07     2520.88    227.65 o 
   3  18   0     1356.66     1174.43    120.34 o 
   4  18   0      261.35      310.93    102.21 o 
   5  18   0    19199.41    20460.65    490.30 o 
   6  18   0     4692.45     4871.07    308.56 o 
   7  18   0    11511.66    12232.55    491.84 o 
   8  18   0     1249.98     1147.32    192.85 o 
   9  18   0      710.51      781.75    163.86 o 
  10  18   0     4518.09     5552.84    390.44 o 
   1  19   0      105.83       58.17    123.49 o 
   2  19   0       77.73      177.06    108.07 o 
   3  19   0      172.95      -21.17    141.00 o 
   4  19   0        6.66      -89.57     89.57 o 
   5  19   0       75.19       96.18    175.33 o 
   6  19   0        2.74      467.05    140.47 o 
   7  19   0      608.99      423.02    128.06 o 
   8  19   0       98.64     -141.51    141.51 o 
   0  20   0     1130.90       71.69    257.99 o 
   1  20   0     4641.15     4455.90    330.13 o 
   2  20   0      753.09      645.27    125.56 o 
   3  20   0      657.66      370.12    125.28 o 
   4  20   0     3800.01     3443.14    247.40 o 
   5  20   0     3373.18     3617.71    362.09 o 
   6  20   0      166.91      125.07    107.41 o 
   1  21   0      652.52      711.45    173.58 o 
 -19   0   1       41.96     -170.21    208.08 o 
 -17   0   1      848.61     1179.00    323.96 o 
 -15   0   1      305.83      182.64    129.41 o 
 -13   0   1       75.83      151.35    109.94 o 
 -11   0   1      284.30      423.96    243.11 o 
  -9   0   1      286.09      315.91    143.24 o 
  -7   0   1      776.74     1050.76    117.96 o 
  -5   0   1     2856.78     2623.20    199.77 o 
  -3   0   1    26545.51    30120.56    600.79 o 
   3   0   1       44.64       64.88     44.36 o 
   5   0   1      956.35      971.98     75.09 o 
   7   0   1     7054.63     6740.23    180.07 o 
   9   0   1    20944.04    21196.07    352.42 o 
  11   0   1    33209.28    31871.73    829.18 o 
  13   0   1       65.38       97.35     96.38 o 
  15   0   1     2631.13     2762.28    244.98 o 
  17   0   1    33338.54    35235.63   1406.10 o 
  19   0   1    11008.37    11487.89    841.84 o 
 -19   1   1    12436.57    11857.67    592.79 o 
 -18   1   1     1573.37     1498.28    236.39 o 
 -17   1   1    43246.20    43536.32    880.31 o 
 -16   1   1     2972.54     2842.30    213.76 o 
 -15   1   1        6.74       77.67     66.17 o 
 -14   1   1     2071.64     1926.08    132.65 o 
 -13   1   1     7825.86     8073.18    303.15 o 
 -12   1   1     2167.71     2210.01    121.07 o 
 -11   1   1     8097.31     8865.43    277.60 o 
 -10   1   1    14501.70    16054.81    443.40 o 
  -9   1   1    49831.17    54177.39    687.80 o 
  -8   1   1     6765.88     6919.65    173.30 o 
  -7   1   1   386505.50   399092.16   3235.22 o 
  -6   1   1    13920.81    15611.38    293.82 o 
  -5   1   1   105003.20   104968.03    992.80 o 
  -4   1   1    20547.01    20636.97    433.90 o 
  -3   1   1    71378.45    78266.17    874.57 o 
   2   1   1       26.54       65.30     19.84 o 
   3   1   1     4852.25     4548.90    151.68 o 
   4   1   1     5591.24     5832.75     98.76 o 
   6   1   1    22607.68    23472.65    301.45 o 
   7   1   1    11392.48    11053.92    186.64 o 
   8   1   1      118.73      139.79     40.42 o 
   9   1   1    31385.79    30539.77    355.19 o 
  10   1   1    19702.17    20868.36    328.69 o 
  11   1   1    48847.14    50707.38    576.70 o 
  12   1   1     3789.40     3868.34    178.75 o 
  13   1   1       84.14      103.66     67.18 o 
  14   1   1      555.65      590.76     93.37 o 
  15   1   1     3079.54     3109.53    177.88 o 
  16   1   1     2795.34     3181.33    233.43 o 
  17   1   1    24724.29    26542.48    858.75 o 
  18   1   1     3411.86     3894.09    554.80 o 
  19   1   1     3361.52     3387.43    336.62 o 
 -19   2   1      503.06      559.12    235.24 o 
 -18   2   1     2017.02     1612.03    240.37 o 
 -17   2   1        9.20      117.82     94.91 o 
 -16   2   1      250.79      200.42    101.03 o 
 -15   2   1      417.07      200.10    101.12 o 
 -14   2   1     1253.26     1040.20     98.66 o 
 -13   2   1     1147.88     1148.01    182.09 o 
 -12   2   1       57.81       78.63     42.46 o 
 -11   2   1     2420.26     2725.76    119.95 o 
 -10   2   1     3928.96     4053.04    137.07 o 
  -9   2   1     1723.59     1702.54     99.30 o 
  -8   2   1    11355.57    11474.70    214.19 o 
  -7   2   1     1422.56     1286.18    108.21 o 
  -6   2   1     1353.27     1385.70     86.51 o 
  -5   2   1        1.55       92.76     42.16 o 
  -4   2   1     4526.96     4582.16    118.99 o 
  -3   2   1     3666.32     4345.62    128.57 o 
  -2   2   1      291.93      531.66     96.65 o 
   1   2   1    13106.67    14147.94    319.89 o 
   2   2   1     2432.51     2822.59     90.70 o 
   3   2   1     2663.16     2836.75     56.79 o 
   4   2   1      813.60     1256.64     44.84 o 
   5   2   1     1056.27     1496.10     52.97 o 
   6   2   1     2457.94     2341.56     73.76 o 
   7   2   1    21065.60    22735.00    261.22 o 
   8   2   1    15365.96    16691.19    335.83 o 
   9   2   1      867.92      667.37     59.40 o 
  10   2   1       51.04       33.35     46.63 o 
  11   2   1    19970.26    20319.62    419.48 o 
  12   2   1     1320.60     1537.19    116.18 o 
  13   2   1     4523.10     4594.35    196.09 o 
  14   2   1     5367.67     5410.46    222.14 o 
  15   2   1      682.80      664.95    117.19 o 
  16   2   1      895.82      904.47    150.53 o 
  17   2   1     9439.44     9810.74    411.61 o 
  18   2   1     1957.88     2355.77    280.51 o 
  19   2   1       16.52      184.82    201.04 o 
 -19   3   1      665.41      917.43    282.77 o 
 -18   3   1     1833.68     1730.75    242.77 o 
 -17   3   1     7754.66     7287.80    350.78 o 
 -16   3   1      117.61       99.42    128.50 o 
 -15   3   1     2108.44     2275.58    223.41 o 
 -14   3   1     1162.63     1104.34    117.77 o 
 -13   3   1     2733.57     2915.41    173.04 o 
 -12   3   1       54.10       80.86     57.12 o 
 -11   3   1    31710.37    32337.13    638.56 o 
 -10   3   1     1629.96     1350.84     70.84 o 
  -9   3   1     8214.03     8468.34    297.27 o 
  -8   3   1      503.48      427.34     53.41 o 
  -7   3   1    45893.80    45830.60    613.87 o 
  -6   3   1     1278.01     1778.49     82.78 o 
  -5   3   1     6061.27     7421.71    161.84 o 
  -4   3   1      192.27       95.51     39.10 o 
  -3   3   1   209898.17   229161.44   2328.32 o 
  -2   3   1     2611.06     2567.25    169.65 o 
  -1   3   1    48345.56    50687.32    431.70 o 
   1   3   1    60415.70    63183.41   1021.14 o 
   2   3   1    10413.30    11068.06    201.03 o 
   3   3   1   119051.61   128330.82    786.35 o 
   4   3   1        2.75       92.07     27.32 o 
   5   3   1    26192.68    26909.43    257.91 o 
   6   3   1    10264.93    10251.26    139.71 o 
   7   3   1     1545.70     1537.32     79.54 o 
   8   3   1      337.67      202.77     59.33 o 
   9   3   1     7268.10     7029.02    182.79 o 
  10   3   1     4611.26     4590.57    162.01 o 
  11   3   1    24743.90    24742.99    525.02 o 
  12   3   1     2767.81     2531.69    176.10 o 
  13   3   1     1999.00     1916.91    161.57 o 
  14   3   1       14.84      -63.62     93.70 o 
  15   3   1      167.35      172.37     94.13 o 
  16   3   1     2604.57     2655.30    216.31 o 
  17   3   1     3927.82     4427.86    283.80 o 
  18   3   1     6148.73     5911.77    630.28 o 
 -19   4   1       90.44      147.02    218.01 o 
 -18   4   1     2179.36     1841.98    258.67 o 
 -17   4   1     2215.63     2742.34    290.73 o 
 -16   4   1     1031.09     1050.07    155.60 o 
 -15   4   1     4281.81     4140.38    269.67 o 
 -14   4   1     3481.25     3618.68    277.25 o 
 -13   4   1     1018.48     1168.05    167.26 o 
 -12   4   1     2584.12     2620.19    143.08 o 
 -11   4   1     6275.30     6420.17    208.65 o 
 -10   4   1    28434.91    29234.63    532.17 o 
  -9   4   1     9436.40     9441.40    192.43 o 
  -8   4   1      902.52      936.85     72.86 o 
  -7   4   1    22538.94    25081.04    378.01 o 
  -6   4   1       66.68       78.52     37.77 o 
  -5   4   1     1390.66     1160.29     66.53 o 
  -4   4   1    26957.77    27725.38    383.11 o 
  -3   4   1    17313.26    17439.79    452.39 o 
  -2   4   1        9.60       32.01     33.44 o 
  -1   4   1    57664.80    57907.62    437.34 o 
   0   4   1    12077.39    11683.62    127.57 o 
   1   4   1    49703.01    48358.26    538.82 o 
   2   4   1   218665.38   226809.19   2286.76 o 
   3   4   1   113228.66   117257.57    959.62 o 
   4   4   1    30810.92    28754.27    265.31 o 
   5   4   1    22401.76    21226.82    225.31 o 
   6   4   1     4744.64     5341.27    112.12 o 
   7   4   1      604.30      589.68     43.58 o 
   8   4   1     6685.63     6560.86    179.55 o 
   9   4   1    25783.30    24833.17    402.38 o 
  10   4   1    15779.52    15219.36    429.77 o 
  11   4   1     7323.54     7478.44    236.27 o 
  12   4   1       22.72      100.69     83.60 o 
  13   4   1     1082.17     1260.19    136.96 o 
  14   4   1     3397.51     2951.11    207.98 o 
  15   4   1     4705.70     3989.42    250.80 o 
  16   4   1      426.00      176.64    136.99 o 
  17   4   1        7.88      -71.93    144.60 o 
  18   4   1      552.82      280.84    150.51 o 
 -19   5   1     1405.24     1383.09    234.59 o 
 -18   5   1     2803.30     3204.98    332.77 o 
 -17   5   1      260.76      118.27    152.78 o 
 -16   5   1    20472.49    21644.77    788.66 o 
 -15   5   1     2786.47     2975.87    217.20 o 
 -14   5   1    15594.45    16440.24    566.91 o 
 -13   5   1     3080.83     3266.53    248.28 o 
 -12   5   1    12377.78    13372.05    459.17 o 
 -11   5   1    13903.75    14119.15    600.58 o 
 -10   5   1    50477.57    52614.07   1448.18 o 
  -9   5   1    13178.58    13072.23    314.29 o 
  -8   5   1    38877.25    37940.45    658.71 o 
  -7   5   1      190.39      209.25     74.12 o 
  -6   5   1    11450.17    11684.22    237.40 o 
  -5   5   1    11907.68    10334.86    412.99 o 
  -4   5   1     6925.77     7245.93    227.49 o 
  -3   5   1    69364.36    68721.70    633.04 o 
  -2   5   1     8734.15     8622.17    132.23 o 
  -1   5   1    20568.46    21693.27    256.38 o 
   0   5   1     4550.73     4699.92    102.49 o 
   1   5   1    24716.76    24634.97    235.87 o 
   2   5   1     6227.68     6218.82    171.54 o 
   3   5   1     8872.33     9328.01    256.27 o 
   4   5   1     6260.32     6194.83    164.85 o 
   5   5   1     5587.51     5409.10    202.48 o 
   6   5   1    20317.21    20313.21    281.19 o 
   7   5   1    44195.95    44061.77    504.09 o 
   8   5   1    46452.18    47321.95    441.34 o 
   9   5   1     8407.33     8229.58    204.96 o 
  10   5   1     2391.58     2112.22    102.44 o 
  11   5   1      961.59      982.71    111.49 o 
  12   5   1     8544.23     8436.49    314.65 o 
  13   5   1    14530.59    15095.11    446.34 o 
  14   5   1     7861.99     8380.02    354.93 o 
  15   5   1     6286.56     6844.96    436.64 o 
  16   5   1      138.44     -160.20    160.20 o 
  17   5   1       55.60     -121.65    155.10 o 
  18   5   1      507.58      156.58    308.79 o 
 -18   6   1     3126.59     3589.92    358.22 o 
 -17   6   1    22159.10    23948.87    875.01 o 
 -16   6   1       50.51      205.04    157.44 o 
 -15   6   1    28743.66    30621.01   1365.18 o 
 -14   6   1    13802.07    16256.28    949.89 o 
 -13   6   1    27736.22    29762.66    732.74 o 
 -12   6   1     2417.10     2318.04    191.83 o 
 -11   6   1    34065.39    36190.07    731.58 o 
 -10   6   1     4474.34     4724.34    222.76 o 
  -9   6   1    85542.57    86182.05   1176.45 o 
  -8   6   1     5978.27     6239.19    215.12 o 
  -7   6   1    21173.64    21136.46    651.12 o 
  -6   6   1     5391.74     5750.50    217.48 o 
  -5   6   1      100.75      137.32     89.98 o 
  -4   6   1    49810.75    51222.91    849.09 o 
  -3   6   1     4215.29     4225.15    114.33 o 
  -2   6   1    34520.82    36158.38    475.19 o 
  -1   6   1      656.47      662.51     61.02 o 
   0   6   1    22345.15    23504.80    203.14 o 
   1   6   1    33763.74    34862.62    315.21 o 
   2   6   1     2613.56     2349.40    179.47 o 
   3   6   1    35759.04    36044.32    504.24 o 
   4   6   1     6207.28     5250.32    178.27 o 
   5   6   1    13737.02    13177.00    293.63 o 
   6   6   1     2552.90     2922.09    139.00 o 
   7   6   1    27788.29    26695.10    574.24 o 
   8   6   1      501.90      633.77     61.29 o 
   9   6   1    56838.83    58149.21   1478.95 o 
  10   6   1    25876.74    27452.15    601.92 o 
  11   6   1     8455.16     9240.17    353.40 o 
  12   6   1       17.87      128.79     85.86 o 
  13   6   1      175.43      155.00    114.62 o 
  14   6   1      668.53      811.44    188.42 o 
  15   6   1        5.85       48.02    156.10 o 
  16   6   1      285.65       45.56    186.54 o 
  17   6   1      280.03      219.80    156.77 o 
  18   6   1      714.97      410.58    153.24 o 
 -18   7   1     1727.16     1693.78    445.31 o 
 -17   7   1       26.98      239.29    178.43 o 
 -16   7   1     2940.49     3251.06    337.87 o 
 -15   7   1     2143.66     2327.71    430.67 o 
 -14   7   1     2078.20     2239.24    393.80 o 
 -13   7   1     4866.10     4786.55    516.78 o 
 -12   7   1     1389.81     1520.66    311.52 o 
 -11   7   1     1220.34     1338.51    284.97 o 
 -10   7   1     6880.98     7210.67    547.77 o 
  -9   7   1      396.79      169.36    163.46 o 
  -8   7   1     5687.72     5585.09    505.59 o 
  -7   7   1      371.55      347.59     65.47 o 
  -6   7   1      157.31      136.83     73.44 o 
  -5   7   1      193.77       83.79     49.94 o 
  -4   7   1      274.90      129.30     44.65 o 
  -3   7   1     3682.36     3247.88    171.48 o 
  -2   7   1     2624.89     2830.84     91.05 o 
  -1   7   1      996.43     1028.60     61.13 o 
   0   7   1    45233.03    46477.32    395.65 o 
   1   7   1    14218.49    13596.73    166.64 o 
   2   7   1    33063.89    31452.78    918.23 o 
   3   7   1     5622.65     5892.86    239.62 o 
   4   7   1     2849.17     2965.90    146.18 o 
   5   7   1     2455.85     2119.51    128.40 o 
   6   7   1    25840.85    25916.45    458.60 o 
   7   7   1    61140.82    60318.10    916.46 o 
   8   7   1    69846.07    68793.77    860.93 o 
   9   7   1    48336.65    50634.44    686.70 o 
  10   7   1     6747.86     6821.34    264.46 o 
  11   7   1     6684.65     6952.41    289.07 o 
  12   7   1     4501.20     4548.80    219.74 o 
  13   7   1     5906.29     5742.36    393.57 o 
  14   7   1     9622.42    10444.62    719.86 o 
  15   7   1     3120.81     3072.42    317.09 o 
  16   7   1      239.80      -39.59    161.71 o 
  17   7   1      299.06      -16.20    180.09 o 
  18   7   1     4847.28     4434.27    410.11 o 
 -18   8   1     2589.43     2176.65    286.45 o 
 -17   8   1     3626.88     4049.88    382.01 o 
 -16   8   1        0.19     -101.48    208.93 o 
 -15   8   1     1621.44     1555.39    370.35 o 
 -14   8   1    18306.10    18130.87   1032.71 o 
 -13   8   1      577.52      357.54    184.43 o 
 -12   8   1    10252.88     9189.89    683.76 o 
 -11   8   1        3.59       16.29    158.61 o 
 -10   8   1       26.69      -24.56    178.62 o 
  -9   8   1    31212.97    30579.65   1148.47 o 
  -8   8   1    19029.38    19238.65    522.38 o 
  -7   8   1      622.40      586.96     67.83 o 
  -6   8   1    10793.12    11647.41    299.28 o 
  -5   8   1      522.63      524.43    124.54 o 
  -4   8   1    16686.85    15590.66    277.19 o 
  -3   8   1     3853.93     3191.15    191.09 o 
  -2   8   1     7495.75     7903.51    172.14 o 
  -1   8   1     3326.62     3582.21    114.67 o 
   0   8   1    71474.20    72624.98    485.86 o 
   1   8   1    44852.85    47381.42    579.12 o 
   2   8   1     4037.00     4484.90     99.50 o 
   3   8   1     1608.22     1437.95     93.85 o 
   4   8   1      864.28      524.90     79.22 o 
   5   8   1      151.94      317.91     67.58 o 
   6   8   1    51878.95    54037.87    761.78 o 
   7   8   1     3781.85     4252.97    186.94 o 
   8   8   1    26175.98    25845.90    481.41 o 
   9   8   1     9588.23     8534.65    393.99 o 
  10   8   1     3220.88     2593.93    185.06 o 
  11   8   1      236.93      105.73    226.37 o 
  12   8   1     3771.58     2974.26    275.72 o 
  13   8   1     2961.74     1863.09    241.16 o 
  14   8   1     7190.16     7684.92    479.62 o 
  15   8   1      193.17      145.39    306.20 o 
  16   8   1      546.08      535.62    164.64 o 
  17   8   1       50.85      -27.74    159.09 o 
 -17   9   1       34.56       78.50    162.21 o 
 -16   9   1        6.06      188.27    141.03 o 
 -15   9   1        8.22      181.17    222.84 o 
 -14   9   1        8.24      -20.01    198.32 o 
 -13   9   1       52.64      -32.54    195.30 o 
 -12   9   1       85.52      112.78    196.28 o 
 -11   9   1      523.21      602.03    241.64 o 
 -10   9   1        6.69       60.80    177.85 o 
  -9   9   1     1545.74     1287.40    154.82 o 
  -8   9   1      140.21      305.31     90.62 o 
  -7   9   1      287.82      250.77     64.63 o 
  -6   9   1      104.88      179.49     63.28 o 
  -5   9   1     1321.10     1604.12    141.86 o 
  -4   9   1      130.55      248.32     48.38 o 
  -3   9   1      757.44      579.24     56.03 o 
  -2   9   1      581.34      625.61     84.64 o 
  -1   9   1      293.94      222.57     44.50 o 
   0   9   1     3548.54     3685.55     93.45 o 
   1   9   1     3062.17     3490.81     90.74 o 
   2   9   1        2.13       43.85     34.30 o 
   3   9   1     3060.80     2902.29    156.23 o 
   4   9   1     6126.94     5767.73    174.27 o 
   5   9   1     8191.80     8162.85    241.82 o 
   6   9   1     3634.35     4153.52    193.80 o 
   7   9   1       39.11       56.45     98.36 o 
   8   9   1     7408.72     7965.86    266.57 o 
   9   9   1       14.47      114.59     62.11 o 
  10   9   1      317.41      417.16    148.89 o 
  11   9   1     3577.20     3361.03    432.04 o 
  12   9   1     1210.83      601.36    210.45 o 
  13   9   1     7079.23     6540.73    441.80 o 
  14   9   1     8411.45     9461.61    550.93 o 
  15   9   1      467.26      559.61    183.76 o 
  16   9   1      282.12      281.65    151.30 o 
  17   9   1      571.74      362.38    275.68 o 
 -17  10   1     3652.16     3245.73    365.70 o 
 -16  10   1      733.64      749.42    206.56 o 
 -15  10   1     5209.03     5243.97    425.09 o 
 -14  10   1    14604.01    13493.25    931.88 o 
 -13  10   1    23749.47    23730.22   1206.85 o 
 -12  10   1       93.88      -70.86    186.71 o 
 -11  10   1    29271.86    30541.84   1290.83 o 
 -10  10   1    33146.05    34615.43   1338.96 o 
  -9  10   1     1391.99     1261.17    105.03 o 
  -8  10   1       42.40        6.21    157.96 o 
  -7  10   1    23828.84    23791.11    426.08 o 
  -6  10   1    12093.05    12406.09    275.48 o 
  -5  10   1    12778.14    12264.73    300.14 o 
  -4  10   1    67223.92    67368.95    691.30 o 
  -3  10   1       75.64       72.67     37.66 o 
  -2  10   1    28541.52    28369.93    525.01 o 
  -1  10   1     7258.92     6905.06    175.88 o 
   0  10   1      333.09      407.26     46.52 o 
   1  10   1     2571.73     2293.08     82.55 o 
   2  10   1    34671.27    33867.30    543.11 o 
   3  10   1    13285.45    12688.92    305.11 o 
   4  10   1    36522.44    35039.39    445.82 o 
   5  10   1    40175.45    41208.08    841.05 o 
   6  10   1     3633.95     3186.68    337.41 o 
   7  10   1    27014.15    27528.85    545.03 o 
   8  10   1    12114.39    12347.79    349.63 o 
   9  10   1     3737.51     3600.67    183.96 o 
  10  10   1        0.41      -52.89    142.18 o 
  11  10   1    13813.00    14709.42    632.06 o 
  12  10   1     2706.16     2530.74    287.55 o 
  13  10   1     6354.16     6539.66    460.13 o 
  14  10   1    16504.72    17221.50    750.08 o 
  15  10   1      406.24      822.72    235.91 o 
  16  10   1      326.83      376.36    164.19 o 
 -16  11   1        2.14      184.53    136.55 o 
 -15  11   1      663.74      752.59    211.73 o 
 -14  11   1      295.88      463.09    272.64 o 
 -13  11   1        7.45      704.26    321.94 o 
 -12  11   1        0.73      404.86    251.39 o 
 -11  11   1      962.17     1273.45    323.38 o 
 -10  11   1     1553.08     1553.77    238.83 o 
  -9  11   1     4229.91     4316.48    267.82 o 
  -8  11   1     1458.54     1474.55    116.01 o 
  -7  11   1      916.55      751.21     94.87 o 
  -6  11   1        2.34       -2.41     47.76 o 
  -5  11   1     6331.24     6884.07    194.56 o 
  -4  11   1    23075.83    24260.64    401.47 o 
  -3  11   1     9537.84     9712.75    425.03 o 
  -2  11   1     4126.42     4190.58    133.54 o 
  -1  11   1      124.53       78.39     59.40 o 
   0  11   1       15.56       81.92     36.22 o 
   1  11   1      786.95      768.44     66.07 o 
   2  11   1    18601.09    18392.97    406.03 o 
   3  11   1     2115.76     2266.66    240.82 o 
   4  11   1     5976.80     5563.25    155.22 o 
   5  11   1     1919.25     1565.23     80.76 o 
   6  11   1     5259.73     4885.63    285.59 o 
   7  11   1    22606.90    22969.31    537.38 o 
   8  11   1     2732.46     2939.82    182.87 o 
   9  11   1     1329.77      882.86    169.91 o 
  10  11   1      607.16      668.89    197.79 o 
  11  11   1    10634.31    10574.59    451.29 o 
  12  11   1    10139.94    10027.31    558.64 o 
  13  11   1     9239.51     9685.79    612.58 o 
  14  11   1    18736.73    19002.63    810.62 o 
  15  11   1     2868.70     3436.64    372.19 o 
  16  11   1     3625.70     4112.05    399.84 o 
 -16  12   1     1578.34      943.39    177.50 o 
 -15  12   1      219.72      106.06    131.83 o 
 -14  12   1    12883.66    13607.38    980.64 o 
 -13  12   1     4480.31     4788.94    565.15 o 
 -12  12   1     2433.32     2560.83    296.37 o 
 -11  12   1     4232.22     4088.30    332.05 o 
 -10  12   1    26296.76    27163.45    696.92 o 
  -9  12   1       79.64       70.17    129.99 o 
  -8  12   1     4773.74     4010.78    185.56 o 
  -7  12   1       63.29       53.11     84.94 o 
  -6  12   1     9949.26     9447.45    260.69 o 
  -5  12   1     1065.78      992.28     87.72 o 
  -4  12   1    97810.43    99752.19   1024.84 o 
  -3  12   1     3776.70     3824.17    124.78 o 
  -2  12   1    63868.07    65483.38    648.77 o 
  -1  12   1    17093.79    17452.78    350.56 o 
   0  12   1     9012.31     9087.48    231.65 o 
   1  12   1      588.60      640.80     62.06 o 
   2  12   1    35759.27    36794.70    694.53 o 
   3  12   1    11018.52    11055.11    417.66 o 
   4  12   1    29842.74    29746.86    613.85 o 
   5  12   1    12707.66    12817.18    252.10 o 
   6  12   1       89.16      142.94     56.73 o 
   7  12   1     1147.65     1122.33    128.27 o 
   8  12   1     4320.26     4408.98    228.86 o 
   9  12   1      359.13      205.07    148.19 o 
  10  12   1       15.49      -92.21    157.12 o 
  11  12   1     2771.77     2617.80    256.12 o 
  12  12   1     1515.80     1821.86    266.55 o 
  13  12   1      741.13     1616.79    281.29 o 
  14  12   1    16319.48    18589.56    826.86 o 
  15  12   1     2978.32     3694.69    394.26 o 
 -15  13   1     1163.95      483.55    179.06 o 
 -14  13   1      103.94      288.28    134.72 o 
 -13  13   1     1176.56      990.58    232.93 o 
 -12  13   1      730.25      942.05    221.34 o 
 -11  13   1     4105.00     4608.42    373.05 o 
 -10  13   1       41.33       63.38    228.68 o 
  -9  13   1     3083.29     2952.82    241.96 o 
  -8  13   1     1167.15     1225.80    117.38 o 
  -7  13   1       33.09      -18.70     71.53 o 
  -6  13   1       76.88      133.16     64.92 o 
  -5  13   1     1942.26     2010.99    120.97 o 
  -4  13   1      137.41      182.19     37.66 o 
  -3  13   1    13960.16    14498.20    401.87 o 
  -2  13   1     2665.24     2710.76    133.74 o 
  -1  13   1        5.61       72.35     51.46 o 
   0  13   1       72.65       57.58     70.89 o 
   1  13   1      201.38      248.99     62.72 o 
   2  13   1     3000.59     2858.63    213.69 o 
   3  13   1     4481.98     5127.85    239.51 o 
   4  13   1     3464.47     3384.29    161.41 o 
   5  13   1        8.32      -10.72     51.62 o 
   6  13   1     2011.95     1876.43    101.11 o 
   7  13   1     3240.31     3739.36    238.22 o 
   8  13   1      243.05      142.69     88.83 o 
   9  13   1      826.62      405.64    138.79 o 
  10  13   1     2527.37     2267.84    221.60 o 
  11  13   1       57.26       13.10    116.76 o 
  12  13   1      450.40      653.65    202.55 o 
  13  13   1     2253.40     2257.37    337.79 o 
  14  13   1     3519.33     3374.58    370.00 o 
  15  13   1       73.64      431.40    237.89 o 
 -14  14   1     3498.76     3147.80    287.38 o 
 -13  14   1       56.52        0.57    167.90 o 
 -12  14   1        2.17       14.62    246.96 o 
 -11  14   1      604.99      428.89    260.03 o 
 -10  14   1     3666.54     3099.11    254.93 o 
  -9  14   1     4947.30     5020.30    301.30 o 
  -8  14   1     2933.40     2844.55    231.34 o 
  -7  14   1     1523.39     1287.80    116.80 o 
  -6  14   1     4107.25     4114.34    190.12 o 
  -5  14   1       64.71       57.06     67.30 o 
  -4  14   1      220.94      237.22     67.73 o 
  -3  14   1     1494.64     1551.06     96.82 o 
  -2  14   1       76.91       55.25     59.05 o 
  -1  14   1      148.68      152.14     62.92 o 
   0  14   1     5833.12     5226.35    220.82 o 
   1  14   1     2878.30     2570.17    137.34 o 
   2  14   1        2.17       76.06     71.37 o 
   3  14   1     3263.70     3041.01    194.63 o 
   4  14   1     1985.12     1919.06    119.32 o 
   5  14   1      188.25       80.59     56.70 o 
   6  14   1     3307.31     3459.76    176.83 o 
   7  14   1      756.49      616.53     97.29 o 
   8  14   1     3352.90     3494.98    254.16 o 
   9  14   1     1549.76     1320.19    218.56 o 
  10  14   1      472.55      110.32    116.04 o 
  11  14   1      147.12      131.92    148.75 o 
  12  14   1      294.65      232.45    128.98 o 
  13  14   1     2575.54     2703.08    262.96 o 
  14  14   1     5518.10     5147.36    364.45 o 
 -13  15   1     1700.00     2144.02    248.63 o 
 -12  15   1     5385.46     5791.74    449.21 o 
 -11  15   1      879.89     1041.84    176.95 o 
 -10  15   1       46.31      -12.42    132.81 o 
  -9  15   1     1510.40     1449.47    184.27 o 
  -8  15   1     1285.77     1066.40    170.58 o 
  -7  15   1    24354.78    24960.59    485.80 o 
  -6  15   1       14.82       -7.38     76.31 o 
  -5  15   1     3680.00     3584.44    268.60 o 
  -4  15   1      230.22      200.57     90.42 o 
  -3  15   1     2971.98     2906.99    151.41 o 
  -2  15   1     4420.15     4526.26    156.32 o 
  -1  15   1    21006.44    21096.50    421.88 o 
   0  15   1     3464.51     3225.13    184.49 o 
   1  15   1    11488.38    11425.72    340.07 o 
   2  15   1      894.63      777.56    150.59 o 
   3  15   1     1812.64     1608.59     96.02 o 
   4  15   1     7700.32     7873.64    221.56 o 
   5  15   1     4159.17     4110.01    248.02 o 
   6  15   1    10735.85    10384.64    284.38 o 
   7  15   1     5430.39     5488.74    219.04 o 
   8  15   1      183.68      176.16    128.25 o 
   9  15   1      696.06      669.46    117.32 o 
  10  15   1     3810.47     4100.96    258.32 o 
  11  15   1      747.40      947.78    151.50 o 
  12  15   1      344.77      356.08    126.91 o 
  13  15   1        4.28     -170.96    170.96 o 
 -12  16   1      114.05       92.43    141.45 o 
 -11  16   1     1176.65     1637.91    352.16 o 
 -10  16   1      137.68      189.84    206.41 o 
  -9  16   1       22.20     -133.84    133.84 o 
  -8  16   1     3303.48     3580.51    511.74 o 
  -7  16   1     1955.48     2343.21    199.79 o 
  -6  16   1    14814.13    15767.18    483.62 o 
  -5  16   1     4232.18     4468.27    211.01 o 
  -4  16   1     3578.33     3302.99    220.98 o 
  -3  16   1     1530.00     1530.07    121.23 o 
  -2  16   1     4788.28     4549.84    229.98 o 
  -1  16   1     1425.48     1719.61    137.34 o 
   0  16   1     7176.77     6890.92    386.10 o 
   1  16   1     3734.41     3739.29    279.83 o 
   2  16   1     1258.85     1137.47    203.61 o 
   3  16   1        4.92      -53.76     65.53 o 
   4  16   1     2372.77     2507.31    163.20 o 
   5  16   1      429.58      327.24    108.91 o 
   6  16   1      166.02      267.82    115.24 o 
   7  16   1      944.33      846.70    128.23 o 
   8  16   1       26.99     -133.79    133.79 o 
   9  16   1      168.75      222.74    112.58 o 
  10  16   1     2573.81     2416.14    298.06 o 
  11  16   1     4128.60     4585.38    295.81 o 
  12  16   1     3713.43     3719.34    268.10 o 
 -11  17   1      421.05      599.60    198.44 o 
 -10  17   1     6075.99     6257.88    376.33 o 
  -9  17   1     2430.02     2465.98    234.77 o 
  -8  17   1     1014.07      892.70    172.57 o 
  -7  17   1    18649.19    20064.27    778.10 o 
  -6  17   1     8311.77     9669.53    588.71 o 
  -5  17   1     5966.99     6150.30    292.79 o 
  -4  17   1     3181.90     3274.97    248.76 o 
  -3  17   1     3379.19     3210.91    242.30 o 
  -2  17   1     6471.98     6394.76    275.80 o 
  -1  17   1    20839.75    20739.67    642.11 o 
   0  17   1     5577.76     5715.69    286.97 o 
   1  17   1    13582.90    14035.69    535.30 o 
   2  17   1     1032.96     1064.97    108.18 o 
   3  17   1       48.15      -98.84     98.84 o 
   4  17   1    14776.21    14612.08    398.90 o 
   5  17   1     1776.78     1519.92    151.16 o 
   6  17   1    17348.45    18404.31    544.11 o 
   7  17   1     3078.38     3036.46    230.46 o 
   8  17   1     2068.22     2158.60    192.79 o 
   9  17   1     1719.86     1589.75    180.16 o 
  10  17   1      197.13      350.37    126.85 o 
  11  17   1     2686.66     4253.62    302.27 o 
 -10  18   1      168.22      267.26    142.01 o 
  -9  18   1       23.04      168.44    140.56 o 
  -8  18   1      512.67      484.20    184.33 o 
  -7  18   1     1040.01      930.79    222.93 o 
  -6  18   1     2242.87     2570.15    377.46 o 
  -5  18   1      369.21      503.61    134.73 o 
  -4  18   1      709.15      806.44    146.46 o 
  -3  18   1        9.46     -127.01    127.01 o 
  -2  18   1       46.65      216.79    105.90 o 
  -1  18   1      234.64      202.18    236.81 o 
   0  18   1      119.74       93.93    102.02 o 
   1  18   1     1346.91     1081.31    157.87 o 
   2  18   1       67.87       45.10     86.72 o 
   3  18   1      585.48      301.92    105.09 o 
   4  18   1     2286.28     2084.73    169.68 o 
   5  18   1      604.43      913.22    142.01 o 
   6  18   1     4268.70     4182.71    277.86 o 
   7  18   1       74.04      264.01    123.94 o 
   8  18   1     1452.62     1319.61    204.33 o 
   9  18   1      995.22      868.33    177.69 o 
  -8  19   1      268.68      462.55    154.88 o 
  -7  19   1     3543.96     3410.39    261.60 o 
  -6  19   1     7120.92     7186.31    355.80 o 
  -5  19   1        0.34      -77.25    121.39 o 
  -4  19   1     1495.19     1134.99    127.62 o 
  -3  19   1     1998.19     1746.35    207.47 o 
  -2  19   1     7295.02     6943.98    383.26 o 
  -1  19   1     2189.67     2275.22    231.47 o 
   0  19   1     1025.81     1052.68    178.26 o 
   1  19   1      904.17      626.56    157.24 o 
   2  19   1       20.37     -101.82    101.82 o 
   3  19   1     6216.42     6361.48    279.51 o 
   4  19   1     6016.16     6861.28    294.62 o 
   5  19   1     1404.86     1304.67    213.16 o 
   6  19   1     8317.25     8362.17    501.39 o 
   7  19   1       98.47       44.95    110.26 o 
   8  19   1       92.54       17.12    135.22 o 
  -6  20   1        7.51     -115.45    154.70 o 
  -5  20   1      111.36        0.67    170.52 o 
  -4  20   1      316.73      324.53    135.80 o 
  -3  20   1      231.47      -36.37    129.61 o 
  -2  20   1      278.62      246.88    123.78 o 
  -1  20   1      220.47      325.60    266.36 o 
   0  20   1       15.56     -213.49    213.49 o 
   1  20   1       29.30      -51.38     89.91 o 
   2  20   1     1206.84     1059.89    141.09 o 
   3  20   1     1206.74     1125.28    136.32 o 
   4  20   1       88.70      175.13    117.76 o 
   5  20   1      602.76      390.17    125.81 o 
  -1  21   1     1100.30      769.26    177.30 o 
   0  21   1     1533.82     1435.64    165.00 o 
   1  21   1      176.77       54.37    131.70 o 
 -18   0   2    30714.25    29577.13   1309.82 o 
 -16   0   2      742.29      539.22    273.29 o 
 -14   0   2    15461.95    16616.20    828.05 o 
 -12   0   2     7669.84     8168.79    533.09 o 
 -10   0   2    21974.09    23789.61    830.59 o 
  -8   0   2   416652.63   420134.06   6064.56 o 
  -6   0   2   327914.53   346688.88   3482.10 o 
  -4   0   2   108632.41   115116.01   1814.94 o 
   2   0   2    17575.42    19087.30    668.78 o 
   4   0   2    39333.64    40744.46    586.04 o 
   6   0   2     1866.11     1860.60     79.90 o 
   8   0   2      246.26      243.09     51.34 o 
  10   0   2    48335.50    47051.47    707.36 o 
  12   0   2     8254.89     8295.47    371.46 o 
  14   0   2      166.63      102.92    155.88 o 
  16   0   2     3750.83     4153.87    483.25 o 
  18   0   2     1935.11     2921.75    439.57 o 
 -19   1   2       53.79     -149.19    160.91 o 
 -18   1   2     4105.15     4195.17    496.75 o 
 -17   1   2     1698.96     1158.36    149.99 o 
 -16   1   2      477.61      397.97     79.08 o 
 -15   1   2      214.84      185.69     78.31 o 
 -14   1   2     3128.23     2786.19    212.21 o 
 -13   1   2        0.11     -114.41    114.41 o 
 -12   1   2      167.68      108.10     60.19 o 
 -11   1   2     1745.86     1748.17    116.58 o 
 -10   1   2      242.77      261.64     93.84 o 
  -9   1   2       16.83       27.23     87.69 o 
  -8   1   2   102225.66   103417.07   1111.17 o 
  -7   1   2     3041.59     3432.55    144.79 o 
  -6   1   2   103327.98   106293.41   1048.63 o 
  -5   1   2     8044.31     8123.47    189.97 o 
  -4   1   2    15898.55    17650.04    335.63 o 
  -3   1   2      226.34       99.20     72.45 o 
   2   1   2     1980.99     2387.94     88.88 o 
   3   1   2    14461.83    15408.13    187.24 o 
   4   1   2    54557.93    59461.77    673.93 o 
   5   1   2     5712.68     6423.27    113.87 o 
   6   1   2      283.82      365.70     32.04 o 
   7   1   2    13916.74    13809.77    168.21 o 
   8   1   2      611.64      599.54     44.61 o 
   9   1   2     2398.95     2810.07    103.61 o 
  10   1   2    85556.40    87166.58   1031.30 o 
  11   1   2     1926.53     2074.05    143.20 o 
  12   1   2     7093.20     7241.20    243.70 o 
  13   1   2     2821.45     2902.76    167.18 o 
  14   1   2      334.02      276.48     74.05 o 
  15   1   2      829.57      720.16    119.05 o 
  16   1   2    14858.47    15353.34    691.21 o 
  17   1   2      881.19      833.70    275.61 o 
  18   1   2    22916.16    22492.60    870.17 o 
 -19   2   2     3237.36     2776.72    445.92 o 
 -18   2   2    13609.79    12457.61    580.99 o 
 -17   2   2     1474.74     1107.33    150.64 o 
 -16   2   2      429.30      243.31    104.05 o 
 -15   2   2       98.55       62.17    107.40 o 
 -14   2   2    18415.91    18718.29    466.86 o 
 -13   2   2     5599.39     6029.76    249.59 o 
 -12   2   2     3850.05     3814.25    163.94 o 
 -11   2   2     5088.41     5006.29    178.78 o 
 -10   2   2     1205.84     1442.89     94.20 o 
  -9   2   2    11779.82    12600.50    259.14 o 
  -8   2   2   123119.92   124743.43   1406.03 o 
  -7   2   2    43263.79    44376.48    487.69 o 
  -6   2   2    65009.73    62913.72    842.71 o 
  -5   2   2    18892.09    19953.20    342.27 o 
  -4   2   2     3282.45     4302.13    343.47 o 
  -3   2   2      179.06      211.72     89.40 o 
  -2   2   2    27266.46    27978.08    243.87 o 
  -1   2   2     8429.03    10249.06    300.75 o 
   0   2   2    71788.66    76258.36   1133.80 o 
   1   2   2     3592.40     4033.65    139.58 o 
   2   2   2     1765.43     1994.75     86.62 o 
   3   2   2    82091.23    87879.47    830.39 o 
   4   2   2    30456.25    32237.69    364.83 o 
   5   2   2     1792.67     2010.10     75.95 o 
   6   2   2       11.76       -8.76     41.08 o 
   7   2   2     9019.28     9626.52    193.55 o 
   8   2   2     4448.73     4340.37    155.26 o 
   9   2   2    16018.06    16415.47    322.64 o 
  10   2   2    47624.34    46657.70    534.08 o 
  11   2   2    15012.51    15616.72    341.45 o 
  12   2   2     2039.52     2065.52    163.38 o 
  13   2   2      298.89      327.62     93.69 o 
  14   2   2      587.15      397.02    161.93 o 
  15   2   2     1494.62     1396.90    151.58 o 
  16   2   2     1082.70      831.27    142.24 o 
  17   2   2     3589.29     3712.72    262.35 o 
  18   2   2     3012.58     2909.20    456.51 o 
 -19   3   2      528.34      382.59    245.29 o 
 -18   3   2      253.02       20.87    136.21 o 
 -17   3   2     1451.98     1316.55    166.89 o 
 -16   3   2        0.59      -38.92     92.87 o 
 -15   3   2     1952.40     2237.10    224.49 o 
 -14   3   2      771.15      833.62    107.93 o 
 -13   3   2     4119.44     3660.55    186.03 o 
 -12   3   2       32.54       24.59     17.14 o 
 -11   3   2     7598.35     8382.16    352.38 o 
 -10   3   2     7142.71     7081.96    307.07 o 
  -9   3   2       13.40       42.70     49.44 o 
  -8   3   2       26.21       70.57     61.85 o 
  -7   3   2      921.41      969.05     82.65 o 
  -6   3   2     2382.18     2627.23    112.23 o 
  -5   3   2    11715.53    11513.13    276.58 o 
  -4   3   2    20266.32    20197.80    578.65 o 
  -3   3   2    28483.19    31499.30    373.26 o 
  -2   3   2      745.31     1385.33     57.35 o 
  -1   3   2      315.38      415.69     57.71 o 
   0   3   2    47164.88    45564.11    519.01 o 
   1   3   2     1895.71     1840.83    103.33 o 
   2   3   2    88979.68    96622.05    911.56 o 
   3   3   2    23742.46    23706.71    297.09 o 
   4   3   2    43306.50    43817.88    328.62 o 
   5   3   2     6013.47     6254.48    131.11 o 
   6   3   2     1430.82     1268.50     66.34 o 
   7   3   2     1070.71     1003.24     64.34 o 
   8   3   2      498.66      554.65     64.83 o 
   9   3   2      659.20      666.95     76.77 o 
  10   3   2    30964.31    31208.65    581.76 o 
  11   3   2     3059.51     3165.51    196.59 o 
  12   3   2     2057.95     1923.66    159.43 o 
  13   3   2     9688.61     9689.98    356.58 o 
  14   3   2    19792.59    19403.98    634.32 o 
  15   3   2     8438.05     7486.25    343.25 o 
  16   3   2      569.27      379.08    107.47 o 
  17   3   2     6847.70     6602.36    439.59 o 
  18   3   2       14.20      148.52    188.86 o 
 -19   4   2     1620.75     1961.47    418.48 o 
 -18   4   2     4840.96     5219.20    409.52 o 
 -17   4   2     7981.28     7972.43    881.98 o 
 -16   4   2     2790.92     2480.71    246.53 o 
 -15   4   2     4325.24     4357.75    312.99 o 
 -14   4   2     3516.72     3243.98    258.72 o 
 -13   4   2     7684.07     7283.79    251.39 o 
 -12   4   2     6122.77     6334.70    220.32 o 
 -11   4   2    35217.41    34629.42    537.82 o 
 -10   4   2    62880.84    62574.91    753.96 o 
  -9   4   2    19597.60    20379.03    594.36 o 
  -8   4   2     1229.06     1515.13     99.26 o 
  -7   4   2     1312.54     1146.05    106.79 o 
  -6   4   2     6597.52     7554.81    231.81 o 
  -5   4   2      332.70      291.98     53.78 o 
  -4   4   2    18160.85    17752.49    354.43 o 
  -3   4   2       45.18      147.44     63.56 o 
  -2   4   2    10325.98    11295.69    185.00 o 
  -1   4   2    29059.62    28032.87    253.85 o 
   0   4   2    42530.78    44045.61    359.43 o 
   1   4   2    99144.23    96534.31   1102.98 o 
   2   4   2    11291.15    11174.40    274.21 o 
   3   4   2        6.62       26.85     37.85 o 
   4   4   2        5.94       49.91     27.22 o 
   5   4   2     3701.22     3857.48     86.80 o 
   6   4   2       31.28       33.87     35.73 o 
   7   4   2    14252.82    13991.03    224.55 o 
   8   4   2     2509.40     2542.32    114.43 o 
   9   4   2       87.87      183.25     64.38 o 
  10   4   2     7290.96     7321.01    268.37 o 
  11   4   2     5937.55     6188.69    270.24 o 
  12   4   2       66.01      -13.98     77.71 o 
  13   4   2     2502.44     2638.71    192.02 o 
  14   4   2      347.48      266.34     97.59 o 
  15   4   2     2352.61     1552.45    192.49 o 
  16   4   2      126.75      227.81    202.95 o 
  17   4   2     1168.82     1485.97    257.46 o 
  18   4   2     3996.89     4142.45    378.09 o 
 -19   5   2       80.20      395.37    186.91 o 
 -18   5   2     8533.52     8469.74    520.16 o 
 -17   5   2      662.92     1074.13    221.23 o 
 -16   5   2    20195.24    22671.06   1167.33 o 
 -15   5   2     4499.48     4896.16    343.19 o 
 -14   5   2    24178.66    24673.93    707.31 o 
 -13   5   2     4592.83     4962.94    437.81 o 
 -12   5   2     6631.18     6448.43    364.21 o 
 -11   5   2     2732.18     3248.54    160.66 o 
 -10   5   2     1601.79     1332.99    108.70 o 
  -9   5   2     2548.15     2655.53    246.02 o 
  -8   5   2     8416.86     9868.83    443.98 o 
  -7   5   2        2.67       48.56     50.45 o 
  -6   5   2      276.78      261.30     55.68 o 
  -5   5   2    14906.21    13487.61    341.21 o 
  -4   5   2    21337.80    18980.62    320.29 o 
  -3   5   2    82748.31    81543.02   1056.27 o 
  -2   5   2    94879.45    95442.15    719.26 o 
  -1   5   2     3908.85     5078.65     92.13 o 
   0   5   2     9970.84     9854.51    135.73 o 
   1   5   2    21160.80    20161.70    253.36 o 
   2   5   2    36375.72    34366.10    555.83 o 
   3   5   2    36834.29    32248.29    555.30 o 
   4   5   2    21355.06    18610.97    304.26 o 
   5   5   2    34793.37    35303.71    354.61 o 
   6   5   2     3375.61     3438.47    100.24 o 
   7   5   2     4656.60     4747.74    121.14 o 
   8   5   2     3648.73     3953.93    108.98 o 
   9   5   2    25001.27    24334.69    375.00 o 
  10   5   2    10865.45    10625.37    244.44 o 
  11   5   2     8259.38     8240.95    319.26 o 
  12   5   2     1209.35     1116.43    126.37 o 
  13   5   2     1848.58     1568.67    153.41 o 
  14   5   2    13264.04    12688.84    426.10 o 
  15   5   2      980.33      754.26    159.09 o 
  16   5   2     2200.27     2338.46    349.74 o 
  17   5   2      943.60      374.85    353.96 o 
  18   5   2      811.30      986.41    195.93 o 
 -18   6   2     1948.27     2860.32    325.38 o 
 -17   6   2    15965.32    18057.34    754.76 o 
 -16   6   2     2726.08     3754.76    516.07 o 
 -15   6   2    12264.17    13556.32    887.29 o 
 -14   6   2        1.82     -118.15    210.23 o 
 -13   6   2     3641.77     3844.05    460.87 o 
 -12   6   2     1235.83     1085.35    260.61 o 
 -11   6   2     8093.53     7786.94    309.41 o 
 -10   6   2    24414.15    23989.37    783.67 o 
  -9   6   2    10277.97     9508.94    581.69 o 
  -8   6   2     4585.07     4864.74    189.40 o 
  -7   6   2      237.87      408.50    126.63 o 
  -6   6   2     6056.11     5836.86    122.66 o 
  -5   6   2       72.21      104.58     41.01 o 
  -4   6   2     2242.61     2608.29    147.60 o 
  -3   6   2     5706.15     5425.47    132.82 o 
  -2   6   2      240.13      288.77     37.93 o 
  -1   6   2    21185.61    20355.75    209.45 o 
   0   6   2    75773.04    78541.38    861.71 o 
   1   6   2    88066.42    89307.39    845.41 o 
   2   6   2    45314.83    43756.98    561.66 o 
   3   6   2    13208.05    13598.85    350.79 o 
   4   6   2    42564.38    41356.48    518.08 o 
   5   6   2    17698.47    17553.42    357.69 o 
   6   6   2    53992.55    52647.28    644.46 o 
   7   6   2    69793.45    71348.50    705.75 o 
   8   6   2    85548.68    89263.32    897.64 o 
   9   6   2     9674.23     9414.82    184.42 o 
  10   6   2    16276.39    16353.72    345.93 o 
  11   6   2      535.31      507.33     89.48 o 
  12   6   2      428.23      273.68     84.77 o 
  13   6   2     6601.47     6176.76    284.91 o 
  14   6   2     1974.99     2178.74    271.64 o 
  15   6   2     2939.12     3046.15    316.17 o 
  16   6   2       21.54      -73.21    166.75 o 
  17   6   2     4416.38     3753.57    593.51 o 
  18   6   2     3355.10     3601.41    364.43 o 
 -18   7   2     9875.37    11617.99    638.60 o 
 -17   7   2     1121.36     1413.51    268.86 o 
 -16   7   2    26384.21    27095.98   1329.18 o 
 -15   7   2     8067.08     8385.97    717.55 o 
 -14   7   2    13587.26    13496.76    865.04 o 
 -13   7   2    20487.88    21192.15   1067.62 o 
 -12   7   2     1908.19     1699.70    288.41 o 
 -11   7   2     2241.00     1861.25    312.56 o 
 -10   7   2    13158.69    12654.76    649.07 o 
  -9   7   2     1074.82     1024.72     98.20 o 
  -8   7   2    19125.00    17402.56   1410.20 o 
  -7   7   2    25312.48    24057.66    787.67 o 
  -6   7   2       26.34      134.16     40.87 o 
  -5   7   2     3913.06     3816.03    191.52 o 
  -4   7   2     9791.08     9668.35    269.92 o 
  -3   7   2     9422.39     9034.67    180.56 o 
  -2   7   2     2369.92     2537.56     82.08 o 
  -1   7   2     9190.68     8326.76    134.19 o 
   0   7   2    29482.64    29039.93    255.84 o 
   1   7   2     6699.31     7449.98    166.85 o 
   2   7   2    37840.33    34790.74    591.05 o 
   3   7   2      813.51      703.98    100.42 o 
   4   7   2       15.65       12.51     61.66 o 
   5   7   2     6624.25     6670.42    203.36 o 
   6   7   2      514.88      476.44     81.54 o 
   7   7   2    17087.03    16735.40    367.06 o 
   8   7   2     1789.13     1728.29    160.72 o 
   9   7   2     1965.48     1898.64    155.17 o 
  10   7   2     2209.65     2224.89    167.13 o 
  11   7   2      178.18       97.68     72.68 o 
  12   7   2      408.87      547.51    142.84 o 
  13   7   2      980.83     1006.22    189.74 o 
  14   7   2     1770.64     1951.86    330.24 o 
  15   7   2       33.00     -124.04    136.05 o 
  16   7   2      178.75       65.43    142.27 o 
  17   7   2      853.11      626.41    171.16 o 
 -18   8   2     1021.24      789.11    196.50 o 
 -17   8   2     1478.49     1848.93    467.32 o 
 -16   8   2     1320.11     1483.61    383.86 o 
 -15   8   2        2.84      -23.80    211.03 o 
 -14   8   2      951.37      147.43    181.36 o 
 -13   8   2     4003.37     3403.21    444.99 o 
 -12   8   2      174.67      112.63    161.31 o 
 -11   8   2      404.81      280.06    196.27 o 
 -10   8   2     4123.35     3849.20    421.47 o 
  -9   8   2      337.53      166.14    170.76 o 
  -8   8   2     1914.47     1619.01    117.23 o 
  -7   8   2    11537.49    11693.33    350.61 o 
  -6   8   2     1737.52     1495.27    133.98 o 
  -5   8   2     1241.44     1435.87    122.96 o 
  -4   8   2       35.91      108.00     30.92 o 
  -3   8   2    17735.20    17341.88    299.53 o 
  -2   8   2        0.68        6.16     37.34 o 
  -1   8   2    20052.34    20490.19    239.67 o 
   0   8   2    29872.32    31022.45    276.57 o 
   1   8   2    66272.13    69246.80    826.78 o 
   2   8   2    50542.79    52841.55    755.45 o 
   3   8   2     8428.25     8664.50    243.03 o 
   4   8   2     1170.22     1171.28    112.33 o 
   5   8   2    17447.53    16709.90    343.61 o 
   6   8   2     4112.13     3929.84    185.39 o 
   7   8   2    60240.48    61679.98    848.61 o 
   8   8   2    12282.75    12051.39    330.31 o 
   9   8   2     1155.05     1203.61    101.99 o 
  10   8   2      306.79      292.49     45.36 o 
  11   8   2      675.47      340.46    122.29 o 
  12   8   2     5740.46     5687.40    392.51 o 
  13   8   2     4265.61     3734.50    333.11 o 
  14   8   2      898.19     1027.67    204.59 o 
  15   8   2       24.85     -148.57    148.57 o 
  16   8   2      668.20      356.97    227.53 o 
  17   8   2    13587.98    13745.65    703.99 o 
 -17   9   2     4669.15     5699.75    459.68 o 
 -16   9   2      385.90      542.51    270.01 o 
 -15   9   2     1537.62     1250.19    350.08 o 
 -14   9   2     3898.66     3726.29    477.51 o 
 -13   9   2     2874.83     2551.60    402.44 o 
 -12   9   2    19226.44    19981.05   1044.73 o 
 -11   9   2    20586.20    21375.32   1040.46 o 
 -10   9   2      304.68      307.55    194.52 o 
  -9   9   2     5150.63     4879.56    471.75 o 
  -8   9   2      229.63      117.93    146.06 o 
  -7   9   2    12205.02    12503.42    278.77 o 
  -6   9   2     8353.28     8303.40    298.98 o 
  -5   9   2     7807.84     7442.11    293.61 o 
  -4   9   2     2010.36     1877.26    199.47 o 
  -3   9   2    42304.46    42180.90    661.03 o 
  -2   9   2     9777.17    10053.07    194.27 o 
  -1   9   2    28617.57    29892.17    434.21 o 
   0   9   2     1276.59     1134.04     54.79 o 
   1   9   2    29902.74    31974.08    467.20 o 
   2   9   2       87.72      309.67     47.65 o 
   3   9   2      371.19      275.31     46.31 o 
   4   9   2     9234.00     8452.43    292.87 o 
   5   9   2     6014.41     6484.69    219.62 o 
   6   9   2    10397.51    10415.44    314.16 o 
   7   9   2    12892.89    13334.79    361.01 o 
   8   9   2      168.49      257.64     79.78 o 
   9   9   2     6819.74     6860.87    231.76 o 
  10   9   2        4.43     -117.80    117.80 o 
  11   9   2       67.49     -213.14    213.14 o 
  12   9   2     6263.10     5426.82    392.10 o 
  13   9   2     1811.27     1935.75    253.15 o 
  14   9   2     1391.97     1640.70    255.96 o 
  15   9   2      411.52      828.83    432.05 o 
  16   9   2        2.13       64.26    148.98 o 
  17   9   2      968.96      747.26    198.34 o 
 -17  10   2        2.25      129.37    267.47 o 
 -16  10   2      496.71      724.59    339.26 o 
 -15  10   2      336.45      213.70    219.57 o 
 -14  10   2      824.26      591.09    278.69 o 
 -13  10   2        1.30      -43.85    196.53 o 
 -12  10   2     5044.10     5260.59    560.32 o 
 -11  10   2     7478.03     8628.61    686.36 o 
 -10  10   2     4986.01     5204.15    522.03 o 
  -9  10   2     6369.05     5824.14    182.32 o 
  -8  10   2      305.27       95.26     54.16 o 
  -7  10   2      195.05      115.73     86.22 o 
  -6  10   2     1910.10     1645.14    129.57 o 
  -5  10   2    16522.29    16903.80    428.23 o 
  -4  10   2     3968.97     3544.05    284.33 o 
  -3  10   2    24912.69    24683.85    357.31 o 
  -2  10   2     7025.69     6811.50    166.90 o 
  -1  10   2      126.48       67.96     40.24 o 
   0  10   2     3988.37     3575.88     98.83 o 
   1  10   2     2421.85     2456.12     83.94 o 
   2  10   2     2887.50     2891.55    104.50 o 
   3  10   2    13729.88    13455.88    281.65 o 
   4  10   2    23827.72    23832.81    417.72 o 
   5  10   2     1999.08     2010.57    216.67 o 
   6  10   2    36174.82    36943.09    861.98 o 
   7  10   2    33726.30    33946.21    628.07 o 
   8  10   2     6799.38     7508.27    294.72 o 
   9  10   2    11311.08    11235.38    348.21 o 
  10  10   2     5427.52     5985.16    319.57 o 
  11  10   2        4.19     -129.19    129.19 o 
  12  10   2    13555.74    12705.63    667.37 o 
  13  10   2    18732.13    19976.32    800.89 o 
  14  10   2     1451.79     2152.06    294.11 o 
  15  10   2     5880.73     6278.75    472.26 o 
  16  10   2       46.86      -38.48    141.82 o 
 -16  11   2     1861.75     2094.61    318.00 o 
 -15  11   2     1422.57     1064.02    233.88 o 
 -14  11   2     8997.17     9002.64    691.19 o 
 -13  11   2       41.88      204.60    147.95 o 
 -12  11   2    11741.97    12524.85    599.09 o 
 -11  11   2    31996.06    32658.71    936.73 o 
 -10  11   2     1191.50     1529.27    235.77 o 
  -9  11   2    24355.52    24017.18    617.91 o 
  -8  11   2     1667.45     1477.04    220.10 o 
  -7  11   2     6003.85     5797.70    211.75 o 
  -6  11   2       88.68       17.98     42.18 o 
  -5  11   2    50840.09    51940.73    733.54 o 
  -4  11   2     1609.99     1578.35    179.54 o 
  -3  11   2    92742.34    93058.03    936.09 o 
  -2  11   2    30629.71    30635.29    395.08 o 
  -1  11   2    19575.76    20134.15    310.74 o 
   0  11   2     4490.55     4364.20    124.49 o 
   1  11   2       69.17       12.45     35.57 o 
   2  11   2    11520.32    11916.15    224.62 o 
   3  11   2    18211.45    16787.90    378.69 o 
   4  11   2    23936.76    23903.23    805.61 o 
   5  11   2      298.23      282.68     64.68 o 
   6  11   2     6400.74     6467.49    286.30 o 
   7  11   2    24751.14    25606.44    521.11 o 
   8  11   2        1.42       97.65    112.40 o 
   9  11   2     2205.62     2304.09    209.01 o 
  10  11   2      482.98      222.75     95.68 o 
  11  11   2        7.15      -44.29    133.92 o 
  12  11   2       88.40        7.46    153.86 o 
  13  11   2     5659.65     6763.94    776.11 o 
  14  11   2     1890.17     2440.63    345.42 o 
  15  11   2     1779.57     2051.12    299.73 o 
  16  11   2      360.68       82.69    165.52 o 
 -16  12   2       47.38     -161.69    161.69 o 
 -15  12   2      362.67      340.70    187.14 o 
 -14  12   2      547.47      487.54    172.77 o 
 -13  12   2      524.69      791.77    216.01 o 
 -12  12   2     5848.20     6233.92    443.50 o 
 -11  12   2     7990.07     7690.73    603.09 o 
 -10  12   2     9121.17     9829.81    520.76 o 
  -9  12   2     1059.16     1267.21    185.44 o 
  -8  12   2      393.23      313.09     89.41 o 
  -7  12   2     1577.80     1473.91    114.28 o 
  -6  12   2      156.49       93.24     84.07 o 
  -5  12   2    10822.58    11325.50    330.79 o 
  -4  12   2    11047.11    11984.67    327.73 o 
  -3  12   2    32039.02    32492.29    553.86 o 
  -2  12   2        7.69        3.99     51.05 o 
  -1  12   2      163.51      187.35     66.26 o 
   0  12   2     2284.57     2155.92     91.28 o 
   1  12   2     2046.31     1937.69     79.53 o 
   2  12   2      876.24      878.62     63.69 o 
   3  12   2    11811.56    11536.22    244.02 o 
   4  12   2     1744.23     1468.15     87.57 o 
   5  12   2      298.51      436.47     87.22 o 
   6  12   2    13581.69    12945.22    473.23 o 
   7  12   2    29767.11    30216.06    574.00 o 
   8  12   2     2708.23     2563.60    170.09 o 
   9  12   2     2904.54     3314.54    251.71 o 
  10  12   2      395.96      282.45    139.97 o 
  11  12   2      643.56      354.55    200.44 o 
  12  12   2     2199.68     2369.84    294.00 o 
  13  12   2    20762.67    21869.92    871.29 o 
  14  12   2       35.24      713.33    235.44 o 
  15  12   2    12863.75    13824.06    732.69 o 
 -15  13   2     1162.24     1031.04    222.13 o 
 -14  13   2      120.28      109.89    192.28 o 
 -13  13   2      433.35      237.50    163.83 o 
 -12  13   2      579.56      453.64    298.82 o 
 -11  13   2    11599.74    12451.77    592.50 o 
 -10  13   2     8278.39     9046.99    411.14 o 
  -9  13   2    17880.32    18113.65    555.05 o 
  -8  13   2     8730.89     8128.91    277.09 o 
  -7  13   2      181.35      197.66     79.96 o 
  -6  13   2      956.89      860.36    126.37 o 
  -5  13   2     3608.84     4068.25    210.68 o 
  -4  13   2     6581.29     6356.17    328.63 o 
  -3  13   2    22421.55    22627.77    425.63 o 
  -2  13   2     4170.41     4211.05    142.68 o 
  -1  13   2      383.22      363.24     60.95 o 
   0  13   2      694.09      604.63     73.99 o 
   1  13   2        0.03      -11.03     43.72 o 
   2  13   2      363.36      451.68     71.03 o 
   3  13   2     9804.25    10132.96    262.22 o 
   4  13   2     2212.56     2055.41    121.09 o 
   5  13   2        5.37       12.92     60.45 o 
   6  13   2     1228.03     1324.67    108.40 o 
   7  13   2     5766.18     5658.20    249.06 o 
   8  13   2     6847.21     7386.11    283.62 o 
   9  13   2     3858.66     4286.38    290.47 o 
  10  13   2      157.53      203.33    122.20 o 
  11  13   2     1078.88      884.27    172.44 o 
  12  13   2     2216.83     2688.74    263.93 o 
  13  13   2     4204.43     4628.41    422.59 o 
  14  13   2     8131.67     8722.45    595.11 o 
 -14  14   2     1515.43     1239.51    247.65 o 
 -13  14   2      102.99      168.94    170.78 o 
 -12  14   2      557.71      633.78    189.19 o 
 -11  14   2     1328.82     1014.99    209.96 o 
 -10  14   2     1236.84     1300.54    182.05 o 
  -9  14   2     1141.20      955.18    156.28 o 
  -8  14   2     9720.75    10455.85    420.16 o 
  -7  14   2     9043.16     8919.23    277.70 o 
  -6  14   2     5300.03     4959.47    246.98 o 
  -5  14   2       88.74       21.31     79.86 o 
  -4  14   2       67.14       48.51     66.38 o 
  -3  14   2        3.43       87.70     54.03 o 
  -2  14   2      886.38      725.88     72.45 o 
  -1  14   2    10473.45    10976.58    250.97 o 
   0  14   2     2961.49     2676.93    121.09 o 
   1  14   2      369.69      306.01     60.65 o 
   2  14   2      962.44      611.15     72.10 o 
   3  14   2     1077.76      666.39     88.14 o 
   4  14   2      757.43      573.08    152.84 o 
   5  14   2      290.45      203.03     55.68 o 
   6  14   2     7866.59     7625.19    239.29 o 
   7  14   2     4075.80     3727.60    176.39 o 
   8  14   2      302.32      338.99     99.55 o 
   9  14   2     6081.06     6223.40    354.72 o 
  10  14   2     9111.48     9011.39    438.85 o 
  11  14   2     3772.15     3554.75    287.51 o 
  12  14   2     1392.31     1246.47    196.50 o 
  13  14   2      106.53      108.47    288.54 o 
 -13  15   2     4101.01     4284.79    442.61 o 
 -12  15   2     1458.37     1039.33    219.73 o 
 -11  15   2      349.77      378.16    167.52 o 
 -10  15   2        0.43      232.70    133.61 o 
  -9  15   2      673.27      706.69    161.90 o 
  -8  15   2      690.34      608.59    146.92 o 
  -7  15   2     9320.43     9796.76    303.65 o 
  -6  15   2     4494.54     4838.20    214.69 o 
  -5  15   2     3125.50     3023.06    193.01 o 
  -4  15   2      744.74      733.76    111.44 o 
  -3  15   2     1300.08     1166.30    107.06 o 
  -2  15   2      170.52      132.94     51.90 o 
  -1  15   2     1961.32     2019.07    136.41 o 
   0  15   2     6051.74     5906.01    224.11 o 
   1  15   2     4833.85     4220.18    206.82 o 
   2  15   2       83.34      -72.13     72.13 o 
   3  15   2      621.76      303.88     81.58 o 
   4  15   2      511.94      191.64    109.42 o 
   5  15   2     1879.38     1934.59    129.94 o 
   6  15   2      473.02      380.73     87.34 o 
   7  15   2       98.82      -44.51     87.01 o 
   8  15   2     3270.10     3530.84    227.84 o 
   9  15   2     3150.30     3300.35    236.43 o 
  10  15   2      468.08      532.24    192.71 o 
  11  15   2        1.52       61.06    130.10 o 
  12  15   2      896.56      896.39    153.26 o 
  13  15   2      777.71      -53.92    225.92 o 
 -12  16   2      638.51      618.01    295.30 o 
 -11  16   2     4771.34     5512.87    437.55 o 
 -10  16   2     1097.71     1098.59    181.78 o 
  -9  16   2     1131.59     1037.21    250.80 o 
  -8  16   2    11775.68    12427.58    480.61 o 
  -7  16   2     1629.52     1569.51    177.26 o 
  -6  16   2    19697.15    20672.63    659.52 o 
  -5  16   2     1856.36     1674.78    165.25 o 
  -4  16   2     2942.58     2792.50    155.34 o 
  -3  16   2     4672.64     4715.84    196.25 o 
  -2  16   2    11847.77    12378.15    379.20 o 
  -1  16   2    20914.04    20646.30    432.68 o 
   0  16   2    24290.38    23947.09    542.38 o 
   1  16   2     4796.29     5194.00    322.76 o 
   2  16   2      550.10      164.50     97.91 o 
   3  16   2      658.78      417.52     83.29 o 
   4  16   2     1358.26      886.97    131.78 o 
   5  16   2     6400.86     6556.60    233.59 o 
   6  16   2     3644.21     3426.72    174.80 o 
   7  16   2     2381.89     2300.31    172.66 o 
   8  16   2       24.89      -52.19    104.75 o 
   9  16   2     2923.07     3275.55    238.96 o 
  10  16   2     3030.24     3164.41    240.38 o 
  11  16   2     2319.45     2860.69    245.03 o 
  12  16   2      120.46      -23.67    210.02 o 
 -11  17   2     3677.71     4538.30    454.97 o 
 -10  17   2      234.38      309.76    200.96 o 
  -9  17   2     1314.68     1295.07    188.01 o 
  -8  17   2     2205.74     2547.12    255.54 o 
  -7  17   2     5979.92     7019.17    584.33 o 
  -6  17   2     9592.73    10483.52    341.88 o 
  -5  17   2     3295.73     3298.26    266.37 o 
  -4  17   2      963.27      791.94    152.04 o 
  -3  17   2       94.95       53.01     80.48 o 
  -2  17   2      147.34      469.55    107.74 o 
  -1  17   2     2355.19     2772.25    289.55 o 
   0  17   2     6977.43     7437.12    363.78 o 
   1  17   2      237.65      -59.71    101.06 o 
   2  17   2       46.77      -95.02     95.02 o 
   3  17   2     4750.19     3905.91    277.62 o 
   4  17   2     7385.77     7330.13    382.11 o 
   5  17   2    16831.36    17033.46    440.29 o 
   6  17   2      245.44      534.93    141.92 o 
   7  17   2     5122.37     5138.44    297.54 o 
   8  17   2      445.66      528.98    148.62 o 
   9  17   2      599.52      556.17    136.61 o 
  10  17   2    10218.20    11303.34    447.10 o 
 -10  18   2      336.16      327.15    236.32 o 
  -9  18   2      122.67       46.04    166.21 o 
  -8  18   2     5319.69     4629.23    624.98 o 
  -7  18   2      341.00      607.35    179.61 o 
  -6  18   2     2845.17     3428.00    288.32 o 
  -5  18   2      927.41      765.95    157.20 o 
  -4  18   2       73.84        9.42    122.51 o 
  -3  18   2     5052.57     5319.64    321.57 o 
  -2  18   2     2390.25     2139.93    221.15 o 
  -1  18   2    11283.81    10524.69    518.58 o 
   0  18   2     2913.89     2953.32    288.06 o 
   1  18   2     1540.30     1153.37    138.14 o 
   2  18   2      689.31      493.67    117.54 o 
   3  18   2     2903.57     3004.57    230.69 o 
   4  18   2     2524.98     3184.39    209.88 o 
   5  18   2     9527.65    10881.44    365.35 o 
   6  18   2        2.92       79.33    123.42 o 
   7  18   2     2731.57     2540.33    258.37 o 
   8  18   2     1284.88     1363.73    199.82 o 
   9  18   2      229.07      328.96    156.43 o 
  -8  19   2      118.00       77.21    187.06 o 
  -7  19   2     1701.35     1532.91    220.17 o 
  -6  19   2     1291.52     1216.40    192.23 o 
  -5  19   2     2707.91     2947.90    432.55 o 
  -4  19   2      545.24      317.81    148.49 o 
  -3  19   2      821.39      582.53    197.70 o 
  -2  19   2       80.34      184.60    189.63 o 
  -1  19   2     4556.44     4514.46    860.89 o 
   0  19   2     1329.41     1257.45    175.50 o 
   1  19   2       19.43     -127.58    127.58 o 
   2  19   2     1805.87     1634.31    180.41 o 
   3  19   2      771.46      762.64    116.89 o 
   4  19   2     6597.49     6796.75    294.32 o 
   5  19   2     6681.25     6422.74    337.40 o 
   6  19   2       32.14       -7.82    107.90 o 
   7  19   2     1418.66     1533.70    220.07 o 
  -6  20   2     1074.68      855.32    237.71 o 
  -5  20   2     2326.94     2018.64    305.46 o 
  -4  20   2     3666.17     3741.99    385.50 o 
  -3  20   2     1117.28      885.60    231.28 o 
  -2  20   2      247.45      362.12    127.21 o 
  -1  20   2     1355.48     1304.96    271.96 o 
   0  20   2        6.30     -146.02    185.15 o 
   1  20   2     2538.12     2358.01    190.38 o 
   2  20   2     3084.71     2985.38    237.55 o 
   3  20   2      244.90      550.77    125.51 o 
   4  20   2     4366.29     4515.34    292.26 o 
   5  20   2      857.05      820.47    127.50 o 
  -1  21   2      197.32      -96.42    136.09 o 
   0  21   2       20.94      236.59    120.92 o 
 -19   0   3      295.73     -234.90    234.90 o 
 -17   0   3     2677.10     1895.46    333.24 o 
 -15   0   3     7271.32     8381.40    621.15 o 
 -13   0   3    15854.87    15478.12    779.67 o 
 -11   0   3    25131.07    25332.13    917.32 o 
  -9   0   3   197776.38   200929.52   3318.65 o 
  -7   0   3   417011.47   420613.00   6737.19 o 
  -5   0   3    69003.10    73403.22    893.69 o 
  -3   0   3    22114.65    22968.71    286.59 o 
   1   0   3    73710.84    79024.84   1317.01 o 
   3   0   3   327366.66   349277.69   4857.26 o 
   5   0   3    13455.26    13153.12    220.44 o 
   7   0   3     9689.81    11370.40    231.70 o 
   9   0   3   135109.23   132664.19   1374.79 o 
  11   0   3    76603.91    76683.98   1799.39 o 
  13   0   3     1115.10      793.74    170.57 o 
  15   0   3      867.40     1032.99    250.46 o 
  17   0   3    28094.52    27998.68   1268.19 o 
 -19   1   3      447.13       81.04    177.77 o 
 -18   1   3     1015.98      607.96    157.82 o 
 -17   1   3     1724.38     1147.60    136.72 o 
 -16   1   3     3662.57     3809.64    234.23 o 
 -15   1   3    21386.82    22497.84    712.35 o 
 -14   1   3     6738.48     7157.85    387.22 o 
 -13   1   3    43007.63    45009.72    971.24 o 
 -12   1   3     5774.44     5920.55    314.51 o 
 -11   1   3     6410.67     6247.16    452.34 o 
 -10   1   3     7943.53     8154.76    333.87 o 
  -9   1   3   101114.64   110269.16   1487.90 o 
  -8   1   3    40812.68    42715.29    675.09 o 
  -7   1   3   195730.92   207055.22   1845.45 o 
  -6   1   3    25871.94    26672.52    320.93 o 
  -5   1   3    26694.19    27834.26    452.86 o 
  -4   1   3    15704.99    15031.96    193.24 o 
  -3   1   3     8204.57     8877.87    115.22 o 
  -2   1   3     1377.58     1800.82     74.48 o 
  -1   1   3    36777.72    37999.38    641.49 o 
   0   1   3      755.33      815.36    100.75 o 
   1   1   3     8970.63     9184.73    230.35 o 
   2   1   3        2.87      105.73     44.10 o 
   3   1   3    74628.78    79064.84    790.58 o 
   4   1   3     4314.82     4382.21     78.76 o 
   5   1   3     7395.62     7503.62    108.65 o 
   6   1   3     8324.61     8780.58    157.92 o 
   7   1   3     1148.97     1270.98     68.40 o 
   8   1   3     2124.12     2103.65     87.34 o 
   9   1   3     4720.95     5004.48    145.88 o 
  10   1   3     5794.30     5471.39    167.67 o 
  11   1   3     3423.80     3474.83    202.61 o 
  12   1   3      293.51      618.50    122.53 o 
  13   1   3      124.47      244.06     87.07 o 
  14   1   3       47.31       80.40     90.80 o 
  15   1   3      148.31      112.54     84.61 o 
  16   1   3       60.12       64.80    152.00 o 
  17   1   3      355.10      347.47    363.74 o 
  18   1   3      208.43      122.16    140.22 o 
 -19   2   3     1134.28      407.04    219.45 o 
 -18   2   3     1327.33      777.63    157.50 o 
 -17   2   3     5225.44     4886.96    287.23 o 
 -16   2   3      241.13      208.64    115.54 o 
 -15   2   3     2409.11     2453.88    187.02 o 
 -14   2   3      182.10      123.03    108.10 o 
 -13   2   3    17905.69    16578.61    397.93 o 
 -12   2   3     2339.02     2267.69    114.35 o 
 -11   2   3     3809.00     4320.50    124.32 o 
 -10   2   3     3738.69     3715.80    107.04 o 
  -9   2   3     5849.07     6018.96    162.81 o 
  -8   2   3     1716.32     1708.63     80.29 o 
  -7   2   3    56347.28    57974.82    789.50 o 
  -6   2   3     3997.86     4108.25    145.64 o 
  -5   2   3     4966.96     5738.15    375.64 o 
  -4   2   3    21677.85    22304.53    239.71 o 
  -3   2   3   127560.95   131515.30   1016.86 o 
  -2   2   3     2640.22     2331.13     55.49 o 
  -1   2   3    36578.87    38443.35    704.85 o 
   0   2   3     6181.73     5804.06    182.72 o 
   1   2   3     4806.72     4080.55    121.09 o 
   2   2   3     1061.80     1203.49     77.35 o 
   3   2   3    81845.10    85806.55    865.84 o 
   4   2   3     3034.51     2936.10     81.31 o 
   5   2   3     5003.70     4326.13     98.00 o 
   6   2   3    18464.13    19019.49    232.05 o 
   7   2   3      392.58      471.15     52.17 o 
   8   2   3    36018.21    37628.58    433.28 o 
   9   2   3    16440.69    15456.67    273.22 o 
  10   2   3    16719.98    17270.33    303.15 o 
  11   2   3    21309.87    20625.75    385.57 o 
  12   2   3    15027.64    16269.50    450.33 o 
  13   2   3    11468.64    11331.79    390.11 o 
  14   2   3     4773.02     5498.47    281.70 o 
  15   2   3     2503.55     2315.78    196.72 o 
  16   2   3     4440.35     4171.64    270.25 o 
  17   2   3     7817.01     8321.12    478.71 o 
  18   2   3     1546.64     1913.97    356.14 o 
 -19   3   3        1.94      132.77    200.35 o 
 -18   3   3      682.18      450.57    143.52 o 
 -17   3   3     2713.42     2459.47    261.09 o 
 -16   3   3        3.02      -85.44    133.49 o 
 -15   3   3     1549.96     1644.05    210.95 o 
 -14   3   3      906.22      910.26    106.07 o 
 -13   3   3      716.60      867.15    153.53 o 
 -12   3   3       70.15      -42.13     95.30 o 
 -11   3   3     6020.31     5864.82    304.28 o 
 -10   3   3        1.14      147.79     78.56 o 
  -9   3   3      294.71      258.30     62.34 o 
  -8   3   3    12717.17    13383.78    403.78 o 
  -7   3   3    24118.02    25404.55    568.78 o 
  -6   3   3     8919.37     9085.36    271.97 o 
  -5   3   3      537.24     1015.06    131.99 o 
  -4   3   3     1761.46     1457.60     68.51 o 
  -3   3   3    12775.72    13710.79    175.76 o 
  -2   3   3    43224.98    44907.79    307.58 o 
  -1   3   3      633.70      479.25     50.34 o 
   0   3   3    22433.34    23616.38    370.26 o 
   1   3   3    13325.09    15077.14    206.91 o 
   2   3   3    14695.36    15311.58    214.22 o 
   3   3   3    13283.25    13697.19    229.65 o 
   4   3   3    22035.41    22695.58    287.19 o 
   5   3   3     7651.22     7455.89    168.21 o 
   6   3   3      552.49      804.10     52.99 o 
   7   3   3        7.33       57.96     38.26 o 
   8   3   3     1681.13     1532.25    101.34 o 
   9   3   3     6658.09     6669.13    303.73 o 
  10   3   3    21435.37    20196.18    430.63 o 
  11   3   3    11945.05    12076.41    375.81 o 
  12   3   3      133.89       47.09    105.38 o 
  13   3   3     3705.98     3713.16    228.92 o 
  14   3   3     3646.03     3525.87    233.93 o 
  15   3   3     1827.73     1845.46    187.33 o 
  16   3   3      816.05      605.45    126.89 o 
  17   3   3     1279.74     1435.34    233.04 o 
  18   3   3      158.01       71.50    201.29 o 
 -19   4   3      874.99      562.09    173.75 o 
 -18   4   3      141.77      227.91    143.54 o 
 -17   4   3       35.21     -112.90    223.75 o 
 -16   4   3      326.36      143.29    118.40 o 
 -15   4   3     7149.58     7869.80    404.13 o 
 -14   4   3     6582.53     6795.48    366.45 o 
 -13   4   3     3695.72     3709.56    180.47 o 
 -12   4   3        8.19        3.95     91.58 o 
 -11   4   3    15176.34    16241.54    521.32 o 
 -10   4   3    14667.64    15173.43    352.46 o 
  -9   4   3     8139.33     7334.98    286.03 o 
  -8   4   3     1212.98     1025.64    113.00 o 
  -7   4   3     1615.44     1549.96    124.26 o 
  -6   4   3     7734.27     7095.38    317.66 o 
  -5   4   3    30247.67    30940.23    669.19 o 
  -4   4   3    73290.83    72027.43    664.19 o 
  -3   4   3    81205.31    81576.56    934.80 o 
  -2   4   3   155589.53   163098.78   1522.86 o 
  -1   4   3     5428.76     5247.65     91.38 o 
   0   4   3    26785.89    28347.89    333.28 o 
   1   4   3    36567.76    37361.77    642.58 o 
   2   4   3    26535.11    26596.21    341.51 o 
   3   4   3    51567.08    52757.06    497.63 o 
   4   4   3     7705.98     7341.49    177.75 o 
   5   4   3    11239.09    11818.66    184.84 o 
   6   4   3      428.03      536.33     43.37 o 
   7   4   3    14085.17    14500.36    329.38 o 
   8   4   3     1138.92     1085.91     65.88 o 
   9   4   3     1600.55     1371.53    117.91 o 
  10   4   3     1401.93     1407.79    104.47 o 
  11   4   3       86.04      160.61     83.43 o 
  12   4   3     9444.49     9207.07    341.10 o 
  13   4   3    25584.31    25949.11    611.80 o 
  14   4   3     4722.50     4897.71    271.56 o 
  15   4   3    16640.01    18001.88    539.41 o 
  16   4   3     6700.62     6219.96    416.33 o 
  17   4   3      812.89      428.66    257.60 o 
  18   4   3     4862.98     5126.00    621.09 o 
 -19   5   3     2355.16     2559.99    298.88 o 
 -18   5   3    12869.77    12461.29    620.37 o 
 -17   5   3    20924.46    19856.17   1120.95 o 
 -16   5   3    15668.69    16037.82    980.90 o 
 -15   5   3     3984.01     3925.33    482.82 o 
 -14   5   3     1250.66     1667.11    339.81 o 
 -13   5   3      872.84      677.14     92.46 o 
 -12   5   3     1505.12     1394.18    112.14 o 
 -11   5   3    22506.83    21090.72    969.19 o 
 -10   5   3    26252.03    26119.36    677.86 o 
  -9   5   3    12197.85    12554.54    370.57 o 
  -8   5   3      653.26      700.68     92.77 o 
  -7   5   3     6857.25     6268.91    282.46 o 
  -6   5   3     6750.89     7150.31    332.94 o 
  -5   5   3      207.74      481.88     46.51 o 
  -4   5   3    19248.81    19988.91    268.40 o 
  -3   5   3     5154.93     4704.85    134.34 o 
  -2   5   3      816.12      834.35     53.12 o 
  -1   5   3    30859.21    31380.38    297.67 o 
   0   5   3    56605.25    59444.93    459.88 o 
   1   5   3    58387.50    55557.54    699.70 o 
   2   5   3       31.58      162.23     56.02 o 
   3   5   3      973.15      661.43     64.37 o 
   4   5   3      110.71      203.56     52.65 o 
   5   5   3     9775.90     9280.47    172.44 o 
   6   5   3    14502.20    13814.01    301.61 o 
   7   5   3    18998.92    17650.55    263.51 o 
   8   5   3     6731.39     6525.85    151.50 o 
   9   5   3     5457.34     5353.78    167.24 o 
  10   5   3     5627.70     5430.26    184.75 o 
  11   5   3     1792.66     1673.31    143.53 o 
  12   5   3      363.68      240.16     87.71 o 
  13   5   3     1837.39     1529.92    153.03 o 
  14   5   3    18866.70    18313.01    524.69 o 
  15   5   3      947.25      734.18    235.09 o 
  16   5   3      850.98      775.15    200.29 o 
  17   5   3     3355.60     3622.65    357.46 o 
  18   5   3      151.85      252.38    203.04 o 
 -19   6   3    10341.10    10529.62    604.32 o 
 -18   6   3      106.99      273.16    171.76 o 
 -17   6   3    18107.01    18183.24   1099.04 o 
 -16   6   3     3162.56     2780.45    461.27 o 
 -15   6   3    13783.48    13307.91    872.48 o 
 -14   6   3    16640.83    16961.59    946.34 o 
 -13   6   3     3990.43     4130.36    458.47 o 
 -12   6   3      114.10      324.43    166.62 o 
 -11   6   3      673.60      485.31    109.68 o 
 -10   6   3    17840.86    17502.58    604.50 o 
  -9   6   3       76.46      103.83     72.16 o 
  -8   6   3     5833.23     6407.05    232.69 o 
  -7   6   3      111.39      173.80     71.52 o 
  -6   6   3     1100.38     1004.08     68.69 o 
  -5   6   3     7941.07     7158.37    243.10 o 
  -4   6   3     9470.41     7482.09    372.95 o 
  -3   6   3    25405.21    25304.43    432.09 o 
  -2   6   3    20730.66    20735.73    249.34 o 
  -1   6   3       51.11      105.13     31.73 o 
   0   6   3     9999.35     9759.21    159.45 o 
   1   6   3     2234.69     2018.10     79.61 o 
   2   6   3    19100.56    18858.74    384.90 o 
   3   6   3    17254.13    16404.40    343.75 o 
   4   6   3     7094.55     6735.20    226.13 o 
   5   6   3      738.58     1197.14     64.52 o 
   6   6   3    10745.48    11008.50    273.60 o 
   7   6   3     8961.58     9565.57    187.21 o 
   8   6   3     3307.19     3432.32    109.48 o 
   9   6   3     1956.03     1867.87     84.78 o 
  10   6   3     2422.87     2268.72    156.36 o 
  11   6   3     4404.91     4036.15    208.86 o 
  12   6   3      510.60      305.40     75.89 o 
  13   6   3     5156.81     4988.67    255.54 o 
  14   6   3      936.49      855.61    181.44 o 
  15   6   3     2308.93     2550.73    293.30 o 
  16   6   3      484.65      783.35    166.86 o 
  17   6   3     1456.18     1887.17    270.94 o 
 -18   7   3     5145.35     5335.19    615.54 o 
 -17   7   3    13977.97    14058.09    971.06 o 
 -16   7   3     2751.77     3236.89    503.12 o 
 -15   7   3     3142.75     3412.95    481.23 o 
 -14   7   3     3618.19     3430.88    440.79 o 
 -13   7   3       63.69     -124.76    226.41 o 
 -12   7   3     2082.33     1679.49    311.52 o 
 -11   7   3     1342.07     1778.67    295.82 o 
 -10   7   3    18632.55    18448.66   1042.46 o 
  -9   7   3     8469.69     8858.28    426.36 o 
  -8   7   3     9956.59    10428.66    281.68 o 
  -7   7   3     4473.13     3738.74     86.90 o 
  -6   7   3    19806.25    18973.97    299.31 o 
  -5   7   3     7990.20     7968.97    264.39 o 
  -4   7   3      229.32      253.83     84.48 o 
  -3   7   3     6931.81     5876.97    177.16 o 
  -2   7   3     7391.73     7360.08    133.02 o 
  -1   7   3   112367.58   115671.92    737.52 o 
   0   7   3   170804.52   178627.09   1514.62 o 
   1   7   3   169658.45   177577.47   2354.47 o 
   2   7   3    38772.00    39106.47    524.34 o 
   3   7   3    44755.97    45087.05    622.47 o 
   4   7   3     7215.40     7615.70    244.27 o 
   5   7   3     5568.71     4927.33    200.48 o 
   6   7   3    35754.07    35569.11    579.21 o 
   7   7   3    12116.32    11348.06    220.10 o 
   8   7   3    30551.47    31463.78    405.47 o 
   9   7   3    17148.44    18058.69    300.60 o 
  10   7   3     6737.24     7488.25    191.83 o 
  11   7   3     2362.82     1922.22    177.79 o 
  12   7   3      593.74      398.29    128.35 o 
  13   7   3     2260.77     2249.11    256.67 o 
  14   7   3      737.07     1388.67    233.36 o 
  15   7   3     1114.96     1603.56    239.29 o 
  16   7   3     7378.11     7368.75    497.94 o 
  17   7   3      705.19      771.56    226.08 o 
 -18   8   3     2767.40     3063.12    483.22 o 
 -17   8   3     1399.52     1267.87    385.84 o 
 -16   8   3        2.50     -136.83    239.93 o 
 -15   8   3     2127.27     1828.98    382.96 o 
 -14   8   3     5156.71     5005.60    536.90 o 
 -13   8   3       15.38     -153.38    254.38 o 
 -12   8   3      655.12      379.74    190.49 o 
 -11   8   3     2624.97     2356.07    356.38 o 
 -10   8   3     1836.53     1760.10    308.60 o 
  -9   8   3      561.38      424.25     60.92 o 
  -8   8   3     8160.53     6911.28    539.68 o 
  -7   8   3      659.78      373.98     71.94 o 
  -6   8   3     7307.68     7410.11    275.24 o 
  -5   8   3     5846.43     5612.15    230.61 o 
  -4   8   3       68.18       64.25     42.45 o 
  -3   8   3      554.58      448.83     52.34 o 
  -2   8   3     5784.58     5734.12    122.17 o 
  -1   8   3        7.05      131.86     43.55 o 
   0   8   3    35596.56    36006.01    358.98 o 
   1   8   3       11.39      215.78     48.18 o 
   2   8   3     6914.62     7633.17    152.87 o 
   3   8   3     1565.06     1465.78    181.60 o 
   4   8   3     1113.42      984.70    121.95 o 
   5   8   3     2939.22     2914.42    146.33 o 
   6   8   3     6682.37     6674.52    251.12 o 
   7   8   3     3961.41     3682.85    189.53 o 
   8   8   3      374.11      288.83    143.50 o 
   9   8   3        0.01       46.80     49.12 o 
  10   8   3      645.25      536.09     88.54 o 
  11   8   3        4.24     -132.33    159.18 o 
  12   8   3      617.69      333.08    139.45 o 
  13   8   3      233.03      223.92    146.62 o 
  14   8   3      376.23      121.01    163.96 o 
  15   8   3       29.04       38.31    147.85 o 
  16   8   3       25.07       82.67    142.98 o 
  17   8   3     1329.97     1293.93    267.52 o 
 -18   9   3      958.26     1233.88    200.61 o 
 -17   9   3        1.38       46.78    223.36 o 
 -16   9   3      155.92      445.47    279.91 o 
 -15   9   3      239.06       -6.13    198.82 o 
 -14   9   3      861.76      384.14    235.78 o 
 -13   9   3     2192.75     1774.61    345.34 o 
 -12   9   3      938.62      907.06    244.22 o 
 -11   9   3     4070.01     4680.17    388.25 o 
 -10   9   3    17286.71    17606.20    625.91 o 
  -9   9   3       26.60     -155.43    155.43 o 
  -8   9   3     6243.80     5980.99    148.57 o 
  -7   9   3      726.41      419.57     98.48 o 
  -6   9   3     3921.59     3481.12    198.65 o 
  -5   9   3     1055.76      971.11    152.62 o 
  -4   9   3    12892.04    12193.27    521.79 o 
  -3   9   3     3714.11     3352.83    114.38 o 
  -2   9   3      959.58      946.54     68.88 o 
  -1   9   3     6409.99     5595.98    142.46 o 
   0   9   3   144431.39   144367.28    953.18 o 
   1   9   3     9205.77     9465.58    192.56 o 
   2   9   3    30963.73    32277.75    404.99 o 
   3   9   3     5711.73     5480.35    168.67 o 
   4   9   3      573.34      523.45     78.38 o 
   5   9   3    20525.53    21376.17    469.55 o 
   6   9   3    39029.63    37644.54    582.22 o 
   7   9   3    17833.45    19868.31    412.77 o 
   8   9   3    33740.51    35158.16    576.73 o 
   9   9   3       37.27       58.53     67.20 o 
  10   9   3     3577.63     3584.81    354.39 o 
  11   9   3    17707.64    17270.27    547.04 o 
  12   9   3        0.80     -206.28    206.28 o 
  13   9   3     6657.44     6612.69    452.85 o 
  14   9   3     3888.53     4444.50    383.75 o 
  15   9   3        0.13      -98.64    137.08 o 
  16   9   3     6288.51     5503.13    450.07 o 
 -17  10   3     2523.05     2740.71    347.96 o 
 -16  10   3     3953.79     3880.55    797.85 o 
 -15  10   3     5545.47     5804.25    443.27 o 
 -14  10   3      547.16       61.78    556.88 o 
 -13  10   3    10679.85    10729.39    595.36 o 
 -12  10   3     3217.64     3505.04    329.99 o 
 -11  10   3     5709.61     6146.66    397.42 o 
 -10  10   3    29525.96    30173.66    850.87 o 
  -9  10   3      727.84      557.69     63.95 o 
  -8  10   3      352.42      235.48     70.55 o 
  -7  10   3       75.02     -105.32    105.32 o 
  -6  10   3      158.55      -56.42     95.99 o 
  -5  10   3       50.34      -49.23     49.23 o 
  -4  10   3    25032.74    25979.16    519.32 o 
  -3  10   3    10625.38    11008.42    216.18 o 
  -2  10   3     1622.26     1701.41     93.28 o 
  -1  10   3     3153.57     2835.05     85.72 o 
   0  10   3    17922.43    18302.27    225.48 o 
   1  10   3     1277.28     1422.14     88.84 o 
   2  10   3     1678.83     1651.52     80.60 o 
   3  10   3     2078.31     1621.81    108.25 o 
   4  10   3      668.46      617.93     69.24 o 
   5  10   3     4987.94     5115.04    190.69 o 
   6  10   3     2951.76     3041.96    154.72 o 
   7  10   3      317.33      519.71     97.94 o 
   8  10   3       27.02       61.97     71.79 o 
   9  10   3      445.85      451.96    118.17 o 
  10  10   3        5.44       -4.86    129.74 o 
  11  10   3      483.70      751.95    138.07 o 
  12  10   3       20.77      -94.79    167.92 o 
  13  10   3      193.65      383.49    201.39 o 
  14  10   3       82.51      195.25    168.08 o 
  15  10   3       85.11      396.94    177.81 o 
  16  10   3       12.40       50.05    201.07 o 
 -17  11   3     2898.03     2634.60    565.36 o 
 -16  11   3      731.82     1167.48    249.25 o 
 -15  11   3      664.14      539.27    182.93 o 
 -14  11   3      168.84      431.55    189.03 o 
 -13  11   3     6197.54     5840.39    433.52 o 
 -12  11   3    12967.42    13056.41    609.00 o 
 -11  11   3     9674.06    11275.78    550.50 o 
 -10  11   3    38636.52    40269.67   1019.09 o 
  -9  11   3       38.02      -33.81    134.70 o 
  -8  11   3    12962.83    13684.57    322.69 o 
  -7  11   3       71.39       98.02     61.29 o 
  -6  11   3     9857.52     9769.87    309.74 o 
  -5  11   3      296.55      276.33     43.31 o 
  -4  11   3    79528.06    80850.63    935.23 o 
  -3  11   3     1969.13     1820.75     96.43 o 
  -2  11   3    22786.55    24382.85    353.36 o 
  -1  11   3    35849.41    35761.45    442.90 o 
   0  11   3     7811.59     7818.36    145.70 o 
   1  11   3     7155.47     7018.71    155.67 o 
   2  11   3        0.34      -42.33     42.33 o 
   3  11   3    14529.58    14444.69    299.19 o 
   4  11   3      167.88      203.09     60.27 o 
   5  11   3    44462.09    46063.75   1071.73 o 
   6  11   3    53191.14    54323.25    947.29 o 
   7  11   3    18649.20    18097.44    424.75 o 
   8  11   3    53619.83    53754.05   1753.07 o 
   9  11   3      187.00       75.41    136.24 o 
  10  11   3        1.19      120.88    109.19 o 
  11  11   3     1673.34     1686.17    238.37 o 
  12  11   3    11499.27    11428.98    606.03 o 
  13  11   3        1.28      236.91    171.70 o 
  14  11   3    19788.25    20976.35    869.53 o 
  15  11   3     1827.13     2148.35    297.71 o 
 -16  12   3      967.37      872.73    229.89 o 
 -15  12   3       56.46       -3.45    161.66 o 
 -14  12   3      230.32      -10.44    196.57 o 
 -13  12   3        0.78      -51.90    163.80 o 
 -12  12   3     8024.13     7651.48    488.47 o 
 -11  12   3     4489.51     5651.05    432.33 o 
 -10  12   3    38601.34    40989.65   1046.94 o 
  -9  12   3    17661.14    19202.96    563.19 o 
  -8  12   3    11566.52    11973.25    346.08 o 
  -7  12   3     4099.58     4009.05    218.68 o 
  -6  12   3     2516.32     2367.55    165.01 o 
  -5  12   3    17735.27    18691.19    422.07 o 
  -4  12   3    45405.69    45089.34    566.39 o 
  -3  12   3    11427.49    11929.17    247.13 o 
  -2  12   3    10825.43    11148.30    240.03 o 
  -1  12   3     9358.77     9497.50    223.51 o 
   0  12   3      181.62      122.03     36.45 o 
   1  12   3      405.94      384.21     47.25 o 
   2  12   3      121.76       85.37     48.12 o 
   3  12   3     3537.05     3047.04    132.59 o 
   4  12   3      506.85      504.39     90.00 o 
   5  12   3       92.71      124.76     72.98 o 
   6  12   3       77.16       58.31     92.20 o 
   7  12   3     3515.59     3970.78    213.92 o 
   8  12   3     4464.36     4930.23    233.22 o 
   9  12   3     5442.27     6138.86    335.84 o 
  10  12   3      929.80      776.61    145.18 o 
  11  12   3      138.99      -39.02    126.29 o 
  12  12   3      126.46      474.81    175.28 o 
  13  12   3     3775.73     4510.55    424.48 o 
  14  12   3      308.24      838.42    367.68 o 
  15  12   3     2920.32     4194.15    532.43 o 
 -15  13   3     1147.63      657.66    202.19 o 
 -14  13   3     3286.50     3546.06    362.31 o 
 -13  13   3      177.95       -7.49    160.60 o 
 -12  13   3     2478.15     2600.06    287.89 o 
 -11  13   3     4585.16     5487.61    409.68 o 
 -10  13   3     7063.11     7971.98    557.57 o 
  -9  13   3     2064.74     2852.47    242.59 o 
  -8  13   3      531.77      668.61    100.69 o 
  -7  13   3     2191.08     2476.07    182.13 o 
  -6  13   3      306.98      321.86     96.19 o 
  -5  13   3      143.80       86.89     81.68 o 
  -4  13   3     9813.50     8888.96    408.30 o 
  -3  13   3      102.47      177.89     66.77 o 
  -2  13   3      280.63      255.25     58.27 o 
  -1  13   3     4450.92     4339.60    156.97 o 
   0  13   3     3210.45     3095.28    116.37 o 
   1  13   3     1827.44     1566.77    112.60 o 
   2  13   3     5458.76     4888.04    179.81 o 
   3  13   3     4280.46     4505.72    278.36 o 
   4  13   3     4314.04     4663.18    188.52 o 
   5  13   3      410.67      244.37     81.38 o 
   6  13   3    13818.75    14040.17    357.23 o 
   7  13   3        2.58       13.94     76.74 o 
   8  13   3    10983.43    10750.42    444.36 o 
   9  13   3     8630.05     9187.23    448.98 o 
  10  13   3      177.30       49.51    123.17 o 
  11  13   3     5134.46     5320.83    344.49 o 
  12  13   3     1583.14     1756.15    224.37 o 
  13  13   3     2883.04     3394.71    383.36 o 
  14  13   3     8298.34     8259.80    574.59 o 
 -14  14   3      637.25      344.35    190.26 o 
 -13  14   3      301.34      443.88    184.42 o 
 -12  14   3      466.12      580.62    195.98 o 
 -11  14   3      398.80      160.06    141.00 o 
 -10  14   3     4214.95     4591.41    364.93 o 
  -9  14   3     4651.46     4736.63    304.27 o 
  -8  14   3      463.47      804.38    177.70 o 
  -7  14   3      648.75      955.19    136.32 o 
  -6  14   3      305.25      176.89     86.60 o 
  -5  14   3     1698.50     1760.18    154.47 o 
  -4  14   3      599.38      506.27     74.46 o 
  -3  14   3      334.98      324.91     60.72 o 
  -2  14   3     4404.70     4426.40    155.96 o 
  -1  14   3      374.49      286.30     79.60 o 
   0  14   3      547.99      458.61     66.61 o 
   1  14   3     3299.63     3459.23    178.96 o 
   2  14   3     1589.24     1478.42    101.11 o 
   3  14   3     1705.36     1451.96    117.50 o 
   4  14   3      138.42       78.02     69.10 o 
   5  14   3       16.43       -6.59     71.29 o 
   6  14   3     3131.22     3369.20    166.21 o 
   7  14   3    10716.33    10959.03    329.18 o 
   8  14   3    12375.77    13315.42    515.00 o 
   9  14   3      533.42      550.83    150.63 o 
  10  14   3     9453.86     9493.83    465.03 o 
  11  14   3      376.75      260.41    247.27 o 
  12  14   3     2473.25     2828.34    347.80 o 
  13  14   3     1784.68     1585.55    303.58 o 
 -14  15   3     2837.98     3380.33    389.27 o 
 -13  15   3     3720.55     4463.58    426.12 o 
 -12  15   3       23.85      239.70    170.79 o 
 -11  15   3       58.31      -24.61    139.61 o 
 -10  15   3      591.85      628.27    164.37 o 
  -9  15   3     4638.91     5067.65    313.87 o 
  -8  15   3    11398.04    11548.29    451.32 o 
  -7  15   3    15274.68    15329.21    377.34 o 
  -6  15   3     8381.33     8080.50    354.77 o 
  -5  15   3     3810.08     3526.46    205.73 o 
  -4  15   3      683.83      612.61     93.45 o 
  -3  15   3     1505.54     1412.61    113.93 o 
  -2  15   3    11139.33    10853.31    325.92 o 
  -1  15   3    17985.34    17721.56    391.45 o 
   0  15   3    10053.80    10101.08    293.97 o 
   1  15   3      133.35      108.46     84.43 o 
   2  15   3        8.14     -101.62    101.62 o 
   3  15   3      152.15       68.15     79.14 o 
   4  15   3     3397.67     2903.15    150.44 o 
   5  15   3       46.56      -23.23     73.30 o 
   6  15   3       78.57      -26.64     94.53 o 
   7  15   3      616.26      464.07     89.81 o 
   8  15   3     2203.15     2121.13    188.70 o 
   9  15   3    11905.70    12857.57    536.41 o 
  10  15   3     7666.08     8149.61    436.65 o 
  11  15   3     4292.86     4405.55    339.92 o 
  12  15   3     2886.04     3052.01    288.52 o 
 -13  16   3     9894.36    11779.72    661.36 o 
 -12  16   3     9176.89     9346.18    561.49 o 
 -11  16   3     2372.16     1932.22    533.06 o 
 -10  16   3      949.94      778.25    205.53 o 
  -9  16   3      703.75      910.70    224.17 o 
  -8  16   3        6.47      150.62    143.98 o 
  -7  16   3    12970.97    14772.90    454.22 o 
  -6  16   3     4132.78     4378.05    258.10 o 
  -5  16   3     7002.36     7652.53    305.40 o 
  -4  16   3       61.91      -70.35     70.35 o 
  -3  16   3       84.12       71.61     68.21 o 
  -2  16   3     7270.14     7629.70    298.22 o 
  -1  16   3     6872.83     7148.31    255.80 o 
   0  16   3      792.16      955.79    120.66 o 
   1  16   3     4414.50     4710.73    229.16 o 
   2  16   3      503.19      199.05    163.12 o 
   3  16   3     4249.62     3650.76    222.94 o 
   4  16   3     6028.40     5384.28    409.92 o 
   5  16   3     1587.94     1488.69    138.55 o 
   6  16   3     5060.01     4871.68    206.51 o 
   7  16   3      491.97      417.86    102.65 o 
   8  16   3     1752.50     2203.67    195.97 o 
   9  16   3     3604.90     3724.14    254.64 o 
  10  16   3     1864.32     1569.90    189.65 o 
  11  16   3     7755.80     8449.96    393.00 o 
 -11  17   3      224.49      317.13    200.62 o 
 -10  17   3      145.39       -0.82    159.39 o 
  -9  17   3     4465.85     4222.73    302.00 o 
  -8  17   3     8839.20     7962.53    711.17 o 
  -7  17   3    13149.70    14056.86    673.97 o 
  -6  17   3     1165.13     1624.56    179.84 o 
  -5  17   3     1134.34     1242.44    138.46 o 
  -4  17   3     2621.15     2486.64    235.73 o 
  -3  17   3     1393.99     1555.26    249.01 o 
  -2  17   3     7091.72     7255.37    322.76 o 
  -1  17   3     9040.75     8298.98    345.52 o 
   0  17   3     5201.88     5308.78    246.77 o 
   1  17   3      250.43      236.50    117.96 o 
   2  17   3      177.00      112.51     91.86 o 
   3  17   3      279.20      375.80     97.62 o 
   4  17   3      462.01      712.00    120.30 o 
   5  17   3      812.01     1016.37    141.04 o 
   6  17   3      249.65      204.04    115.20 o 
   7  17   3      320.79      434.07    142.17 o 
   8  17   3      832.59      694.71    166.57 o 
   9  17   3      943.71     1154.34    247.31 o 
  10  17   3     3302.16     3459.50    324.25 o 
 -10  18   3      196.77      -85.65    192.68 o 
  -9  18   3      474.86      435.65    188.51 o 
  -8  18   3      125.04      -39.62    230.45 o 
  -7  18   3     6540.53     6381.36    381.75 o 
  -6  18   3      565.02      541.86    145.30 o 
  -5  18   3        1.56      -83.85    133.25 o 
  -4  18   3      951.10      466.09    128.53 o 
  -3  18   3     1039.49      917.37    163.91 o 
  -2  18   3    16034.48    16816.98    556.96 o 
  -1  18   3     1720.94     1941.22    276.81 o 
   0  18   3     7295.90     7537.45    562.20 o 
   1  18   3      236.99      -33.70     96.04 o 
   2  18   3     1635.00     1783.25    149.15 o 
   3  18   3    14716.64    14360.98    448.30 o 
   4  18   3    17346.75    17030.11    408.55 o 
   5  18   3     7365.69     7766.86    308.46 o 
   6  18   3    15336.95    16182.64    526.02 o 
   7  18   3      335.16       91.00    114.38 o 
   8  18   3      597.58      649.73    162.15 o 
   9  18   3     5264.48     4655.07    351.11 o 
  -8  19   3      426.07      340.09    168.19 o 
  -7  19   3      594.52      396.84    156.60 o 
  -6  19   3      134.00       21.46    141.90 o 
  -5  19   3     1086.76     1085.11    252.54 o 
  -4  19   3      185.55      271.88    131.30 o 
  -3  19   3     1374.09     1667.13    334.54 o 
  -2  19   3     4851.16     5034.78    433.83 o 
  -1  19   3      356.96      544.35    128.81 o 
   0  19   3      435.30       26.52    189.95 o 
   1  19   3      858.71      724.94    149.72 o 
   2  19   3      137.68      246.50    107.97 o 
   3  19   3     4311.25     4658.26    224.73 o 
   4  19   3      184.25      655.86    127.49 o 
   5  19   3     1447.36     2016.41    185.44 o 
   6  19   3      726.39      564.38    146.11 o 
   7  19   3        0.07      -17.74    109.94 o 
  -6  20   3     1682.01     1690.61    228.27 o 
  -5  20   3     1926.42     2214.20    330.89 o 
  -4  20   3     1225.58     1395.20    291.18 o 
  -3  20   3     4087.72     4790.90    439.30 o 
  -2  20   3     2384.86     2061.93    248.05 o 
  -1  20   3      576.94      307.55    133.23 o 
   0  20   3       76.36      -23.54    131.13 o 
   1  20   3     3003.33     2817.82    224.93 o 
   2  20   3     7586.81     7916.68    329.40 o 
   3  20   3    12156.04    12273.88    524.34 o 
   4  20   3       53.47       78.49    112.72 o 
   5  20   3     1750.82     1915.28    205.31 o 
 -20   0   4     3829.04     5005.39    575.18 o 
 -18   0   4        8.55     -348.87    348.87 o 
 -16   0   4    15530.68    16449.91    904.88 o 
 -14   0   4    35223.36    37046.62    763.12 o 
 -12   0   4    22119.98    23312.45    910.39 o 
 -10   0   4    11251.85    11679.77    574.27 o 
  -8   0   4    58154.66    63836.52    902.67 o 
  -6   0   4     8632.74     9939.28    341.48 o 
  -4   0   4    23193.49    23667.21    403.60 o 
  -2   0   4    24115.46    25759.04    413.17 o 
   0   0   4      403.13      688.67    114.31 o 
   2   0   4     2373.39     1829.38    179.61 o 
   4   0   4     3564.21     3604.41    110.04 o 
   6   0   4    10125.36    10720.37    339.09 o 
   8   0   4      896.87      906.90    199.46 o 
  10   0   4     8415.86     9903.62    567.12 o 
  12   0   4      637.57      973.99    221.65 o 
  14   0   4     1008.65     1024.11    253.37 o 
  16   0   4     3422.63     3970.52    491.22 o 
  18   0   4     1276.44     1412.38    299.51 o 
 -20   1   4     4037.63     4194.89    376.66 o 
 -19   1   4      462.86      305.62    175.82 o 
 -18   1   4     1101.48      549.45    156.41 o 
 -17   1   4     5572.08     5029.19    356.90 o 
 -16   1   4     8783.91     8948.33    469.66 o 
 -15   1   4     2419.83     2617.95    321.73 o 
 -14   1   4    73030.30    72649.35   1203.03 o 
 -13   1   4      178.88      255.06     71.21 o 
 -12   1   4    27426.15    25501.68    471.78 o 
 -11   1   4     4791.87     4901.96    184.79 o 
 -10   1   4    14911.15    14237.05    310.66 o 
  -9   1   4    15027.17    15043.61    306.73 o 
  -8   1   4   284845.31   302632.06   2533.74 o 
  -7   1   4     1027.12     1238.13     79.50 o 
  -6   1   4    66407.88    72186.98    658.38 o 
  -5   1   4      941.00      918.72     47.62 o 
  -4   1   4    43772.96    45985.00    443.44 o 
  -3   1   4      920.81     1037.97     52.84 o 
  -2   1   4    15275.58    14755.67    278.14 o 
  -1   1   4    20418.76    21419.74    328.81 o 
   0   1   4    72032.95    74542.31    931.52 o 
   1   1   4    42092.22    46138.20    496.32 o 
   2   1   4   125230.87   127863.21   1483.13 o 
   3   1   4    23028.71    25051.18    454.39 o 
   4   1   4    59277.58    56151.61    460.43 o 
   5   1   4    20102.24    19624.59    204.32 o 
   6   1   4     7565.46     7586.08    151.17 o 
   7   1   4    12869.42    12994.48    278.92 o 
   8   1   4    10016.91     9237.41    200.01 o 
   9   1   4    11278.93    11889.74    266.03 o 
  10   1   4    85648.70    84626.78    900.81 o 
  11   1   4     8968.47     8575.43    318.47 o 
  12   1   4      108.95      301.06    100.24 o 
  13   1   4     1077.14     1126.77    136.74 o 
  14   1   4     8616.71     8563.60    438.15 o 
  15   1   4      172.01      182.57    143.91 o 
  16   1   4     2080.65     2622.74    297.72 o 
  17   1   4      287.35      192.09    159.12 o 
  18   1   4     4484.89     3754.18    354.23 o 
 -19   2   4      918.22      752.23    257.56 o 
 -18   2   4        6.39     -138.85    177.22 o 
 -17   2   4     2652.04     2349.19    255.72 o 
 -16   2   4     3330.78     3413.51    290.61 o 
 -15   2   4    10690.21    11824.40    554.24 o 
 -14   2   4    21042.72    21769.78    677.20 o 
 -13   2   4     8878.29     8650.92    242.53 o 
 -12   2   4     2251.31     2110.60     89.72 o 
 -11   2   4     1968.00     1836.46    105.25 o 
 -10   2   4     3699.87     4012.97    143.81 o 
  -9   2   4     9469.79     9930.68    223.54 o 
  -8   2   4    15579.38    15647.04    349.85 o 
  -7   2   4    25039.32    27022.09    381.59 o 
  -6   2   4        4.27       10.83     51.75 o 
  -5   2   4     1635.48     1910.40     57.69 o 
  -4   2   4     8064.27     7880.03    123.53 o 
  -3   2   4    16362.09    18000.32    210.11 o 
  -2   2   4    18576.29    19118.35    200.13 o 
  -1   2   4    13034.79    11934.23    228.45 o 
   0   2   4       48.66      171.65     60.79 o 
   1   2   4    15728.52    16956.29    242.75 o 
   2   2   4     7598.40     7537.12    184.87 o 
   3   2   4    10934.23    10379.81    185.96 o 
   4   2   4     2746.15     2623.55     95.51 o 
   5   2   4     1312.17      952.45     67.38 o 
   6   2   4     5243.19     5512.36    104.78 o 
   7   2   4     6308.19     6735.81    142.01 o 
   8   2   4     7608.92     8003.94    294.60 o 
   9   2   4       50.41       61.96     48.12 o 
  10   2   4     1027.40     1134.73     91.61 o 
  11   2   4      538.61      718.75    115.09 o 
  12   2   4     3431.83     3219.17    213.14 o 
  13   2   4     3031.80     2420.43    190.78 o 
  14   2   4     3918.91     3983.90    249.98 o 
  15   2   4     3376.37     3216.39    242.12 o 
  16   2   4       72.85        2.41    166.61 o 
  17   2   4      239.51      132.29    175.02 o 
  18   2   4      578.59      299.62    206.15 o 
 -19   3   4      106.02      -64.35    254.59 o 
 -18   3   4     2353.91     1821.72    233.79 o 
 -17   3   4      665.55      518.37    146.96 o 
 -16   3   4        1.13      122.21    131.62 o 
 -15   3   4      396.03      771.07    160.14 o 
 -14   3   4      985.13      812.14    154.86 o 
 -13   3   4      939.97     1281.73    177.84 o 
 -12   3   4     3802.58     4559.20    279.33 o 
 -11   3   4    29490.04    30124.08    709.20 o 
 -10   3   4    26019.65    26587.43    876.41 o 
  -9   3   4    27780.91    27544.60    604.64 o 
  -8   3   4     1095.60     1149.15    122.79 o 
  -7   3   4    24091.33    24495.32    516.81 o 
  -6   3   4     1068.22     1094.11     93.48 o 
  -5   3   4    15943.32    15232.26    192.78 o 
  -4   3   4   135164.28   134767.89    919.86 o 
  -3   3   4    13981.70    14036.98    146.17 o 
  -2   3   4   198771.77   203633.00   1998.59 o 
  -1   3   4      209.29      835.24    303.97 o 
   0   3   4    13726.95    13699.47    286.54 o 
   1   3   4      372.06      554.13     63.33 o 
   2   3   4   109074.00   114963.53   1109.63 o 
   3   3   4     2589.21     2597.80     97.88 o 
   4   3   4    35330.14    34465.61    670.85 o 
   5   3   4    22688.53    21874.29    382.88 o 
   6   3   4    28938.02    29204.93    799.34 o 
   7   3   4    23102.16    22053.56    491.43 o 
   8   3   4    14601.63    15223.83    299.53 o 
   9   3   4    41087.49    42451.90    697.77 o 
  10   3   4    13989.49    13096.95    278.00 o 
  11   3   4    28848.98    28599.19    606.96 o 
  12   3   4     4500.24     4505.31    248.04 o 
  13   3   4     3365.31     3262.64    280.18 o 
  14   3   4    28222.96    27485.06    659.84 o 
  15   3   4     1074.69     1307.82    161.90 o 
  16   3   4     2531.15     2196.48    205.47 o 
  17   3   4      266.39      129.90    181.17 o 
  18   3   4      152.95      292.89    237.89 o 
 -19   4   4     1244.43     1064.36    200.78 o 
 -18   4   4     7711.10     7154.44    678.60 o 
 -17   4   4     9597.00    10083.37    773.57 o 
 -16   4   4     4359.58     4130.87    477.64 o 
 -15   4   4      138.42      186.10    166.60 o 
 -14   4   4       44.03       -6.16    191.52 o 
 -13   4   4      673.17      614.39    221.82 o 
 -12   4   4       27.63      173.23    162.11 o 
 -11   4   4    13622.96    13647.20    726.92 o 
 -10   4   4     4919.49     5911.17    460.36 o 
  -9   4   4     8072.12     8483.66    329.26 o 
  -8   4   4    12087.01    11890.65    359.26 o 
  -7   4   4     9304.72    10176.95    269.19 o 
  -6   4   4    16928.22    16834.01    542.96 o 
  -5   4   4     9404.33     9674.05    167.52 o 
  -4   4   4      635.07      629.83     50.61 o 
  -3   4   4    40297.77    38436.75    337.85 o 
  -2   4   4     1933.68     2194.47     76.91 o 
  -1   4   4     9574.54    10019.61    157.31 o 
   0   4   4    21785.16    21016.71    252.84 o 
   1   4   4     2122.18     2779.58    118.86 o 
   2   4   4     4013.37     3503.50    131.23 o 
   3   4   4    32398.05    32378.96    372.66 o 
   4   4   4      321.93      231.82     55.23 o 
   5   4   4        5.64       20.55     38.10 o 
   6   4   4     2153.91     1916.37     77.06 o 
   7   4   4    16291.86    15509.37    436.33 o 
   8   4   4     9320.40     9361.84    203.49 o 
   9   4   4       31.75       50.15     41.22 o 
  10   4   4     2659.14     2595.20    113.40 o 
  11   4   4     3084.50     3114.27    199.88 o 
  12   4   4    14626.00    14860.41    443.85 o 
  13   4   4    19777.03    19642.96    533.70 o 
  14   4   4    13105.21    13244.46    452.95 o 
  15   4   4    16124.18    16787.05    525.91 o 
  16   4   4     3900.94     4080.11    357.10 o 
  17   4   4     2688.86     2609.18    301.74 o 
 -19   5   4     3032.78     3652.36    546.11 o 
 -18   5   4        7.71      127.66    253.61 o 
 -17   5   4     1301.74     1253.55    336.68 o 
 -16   5   4       26.43     -251.42    251.42 o 
 -15   5   4     5458.65     4558.74    500.93 o 
 -14   5   4     4003.73     3936.18    432.16 o 
 -13   5   4      388.99      468.17     85.28 o 
 -12   5   4     6693.72     6819.39    553.93 o 
 -11   5   4    17155.56    17616.32    852.38 o 
 -10   5   4    53009.52    52601.50    916.07 o 
  -9   5   4     3049.20     2664.53    171.98 o 
  -8   5   4     1802.11     1975.77    124.78 o 
  -7   5   4    23577.50    24265.61    428.87 o 
  -6   5   4      161.10      134.47     35.56 o 
  -5   5   4    14663.98    13012.92    214.47 o 
  -4   5   4    25918.54    23666.38    247.22 o 
  -3   5   4    18326.33    18673.82    218.77 o 
  -2   5   4    15034.14    15801.60    199.93 o 
  -1   5   4    12754.82    12664.75    185.96 o 
   0   5   4     7070.44     6327.21    129.50 o 
   1   5   4    35390.32    34775.61    369.45 o 
   2   5   4        4.84       -7.75     39.50 o 
   3   5   4     5084.11     4530.16    151.62 o 
   4   5   4    17468.12    17829.54    310.71 o 
   5   5   4      406.71      233.83     58.77 o 
   6   5   4    14942.53    14413.46    210.79 o 
   7   5   4      313.04      359.92     41.33 o 
   8   5   4    15272.55    14867.71    246.59 o 
   9   5   4        0.92       21.32     47.64 o 
  10   5   4     3274.83     2558.28    136.24 o 
  11   5   4     3349.46     3389.98    202.46 o 
  12   5   4     3665.79     3440.55    217.31 o 
  13   5   4     1362.03     1545.43    162.34 o 
  14   5   4     8941.16     9247.44    376.60 o 
  15   5   4     1096.79      754.40    170.98 o 
  16   5   4     1092.06     1015.80    195.80 o 
  17   5   4     2117.60     2720.83    321.88 o 
 -19   6   4     1971.31     2305.01    469.05 o 
 -18   6   4    18682.59    18032.81   1131.54 o 
 -17   6   4    11855.77    11761.89    872.42 o 
 -16   6   4    16227.18    17357.74   1033.82 o 
 -15   6   4       38.59      101.60    189.54 o 
 -14   6   4     2298.05     2282.26    384.81 o 
 -13   6   4      872.77      992.43    238.34 o 
 -12   6   4      194.91      132.06    112.36 o 
 -11   6   4    24684.50    24630.01    592.23 o 
 -10   6   4      865.76     1338.75    131.32 o 
  -9   6   4     3045.12     2785.64    169.11 o 
  -8   6   4    15024.21    14860.09    332.58 o 
  -7   6   4    30078.87    27942.90    864.85 o 
  -6   6   4    17731.96    16507.40    417.11 o 
  -5   6   4     7788.94     8447.73    147.78 o 
  -4   6   4    24759.09    23636.62    283.11 o 
  -3   6   4     1038.02     1017.11     68.81 o 
  -2   6   4    14734.44    13947.12    206.87 o 
  -1   6   4    49904.73    50512.68    411.99 o 
   0   6   4   108178.52   111603.30    779.97 o 
   1   6   4    36847.03    37884.04    394.42 o 
   2   6   4    40793.54    37754.31    559.01 o 
   3   6   4     4414.71     4451.33    155.88 o 
   4   6   4     3108.01     2960.02    132.56 o 
   5   6   4     6522.21     6522.95    219.50 o 
   6   6   4      265.36      267.00     47.29 o 
   7   6   4    16291.14    15358.90    316.91 o 
   8   6   4     5415.10     5391.83    144.70 o 
   9   6   4      497.44      541.15     56.08 o 
  10   6   4     1120.24     1226.28     90.85 o 
  11   6   4    12364.23    12227.78    409.20 o 
  12   6   4     5981.09     5323.96    259.36 o 
  13   6   4     5580.45     5393.61    383.82 o 
  14   6   4     3338.89     3348.75    322.99 o 
  15   6   4      549.68      534.99    179.41 o 
  16   6   4     2581.19     3262.35    339.49 o 
  17   6   4     1393.78     1290.46    237.49 o 
 -18   7   4      827.87      490.52    274.06 o 
 -17   7   4       61.03      433.76    281.01 o 
 -16   7   4     2305.06     1451.89    330.10 o 
 -15   7   4     2741.75     2623.19    423.34 o 
 -14   7   4      970.04      508.49    195.37 o 
 -13   7   4     3801.88     3943.25    470.96 o 
 -12   7   4        1.19       20.63    152.91 o 
 -11   7   4     1384.22     1425.98    265.22 o 
 -10   7   4     3693.93     3861.91    182.75 o 
  -9   7   4      532.64      609.74     86.01 o 
  -8   7   4     2712.03     2892.91    247.15 o 
  -7   7   4       16.86       46.92     79.56 o 
  -6   7   4      125.36       91.58     37.25 o 
  -5   7   4      904.85      720.17     69.85 o 
  -4   7   4     1356.28     1411.01    120.96 o 
  -3   7   4    13929.81    13629.58    276.22 o 
  -2   7   4     1004.10     1218.32     79.52 o 
  -1   7   4     6700.54     6674.43    125.37 o 
   0   7   4    25899.82    27972.68    313.68 o 
   1   7   4    24153.02    25428.42    294.75 o 
   2   7   4     2952.62     2813.77    102.23 o 
   3   7   4       89.17       61.38     40.19 o 
   4   7   4     2138.71     2054.78    138.25 o 
   5   7   4      399.46      274.74    117.69 o 
   6   7   4     6794.58     7167.12    251.46 o 
   7   7   4     1628.03     1685.55     71.82 o 
   8   7   4     2217.05     2184.95     92.77 o 
   9   7   4     1716.59     1967.72     92.45 o 
  10   7   4     3465.65     3282.99    137.37 o 
  11   7   4     3586.05     3627.64    200.30 o 
  12   7   4     2235.55     1605.01    227.48 o 
  13   7   4      901.92      890.10    271.18 o 
  14   7   4        3.13      100.91    116.67 o 
  15   7   4     1289.31     1299.10    222.01 o 
  16   7   4     2597.48     2463.42    306.55 o 
  17   7   4     6236.58     6787.70    546.82 o 
 -18   8   4     1011.53      834.94    404.60 o 
 -17   8   4     5796.82     6965.85    519.83 o 
 -16   8   4     2598.12     2283.92    292.37 o 
 -15   8   4      792.32      225.87    456.51 o 
 -14   8   4      253.88     -221.01    221.01 o 
 -13   8   4     6553.07     6295.75    397.91 o 
 -12   8   4     2865.91     3249.62    297.39 o 
 -11   8   4     5497.38     5845.21    376.42 o 
 -10   8   4        0.46       25.67    163.99 o 
  -9   8   4      387.91      356.74     63.85 o 
  -8   8   4     3422.81     2717.31    148.51 o 
  -7   8   4    79981.98    78412.99   1100.98 o 
  -6   8   4    19975.79    19401.30    581.03 o 
  -5   8   4    40677.00    40347.91    663.65 o 
  -4   8   4    11137.60    10889.17    310.54 o 
  -3   8   4     8325.20     8492.06    262.41 o 
  -2   8   4    10707.32    12396.85    190.84 o 
  -1   8   4   142536.69   142558.53    851.09 o 
   0   8   4    24967.07    25568.54    310.04 o 
   1   8   4   189626.13   197374.84   1422.44 o 
   2   8   4    37348.61    37938.42    751.28 o 
   3   8   4     7562.91     7130.78    270.29 o 
   4   8   4     5764.87     6034.12    237.24 o 
   5   8   4     3373.62     2824.26    295.88 o 
   6   8   4     8586.78     8437.11    363.89 o 
   7   8   4    37607.71    34931.45   1447.11 o 
   8   8   4     1064.03      826.34     67.10 o 
   9   8   4     8415.51     8448.17    207.14 o 
  10   8   4     5811.41     5855.35    224.99 o 
  11   8   4    27800.48    27543.52    685.31 o 
  12   8   4     6437.24     7114.96    447.91 o 
  13   8   4      558.79      484.10    164.46 o 
  14   8   4     1221.88     1451.76    237.78 o 
  15   8   4     6068.26     6022.04    460.30 o 
  16   8   4      716.52      885.97    215.86 o 
 -18   9   4     1220.47     1379.32    312.34 o 
 -17   9   4     3951.06     4626.55    423.06 o 
 -16   9   4      846.56      385.10    294.03 o 
 -15   9   4      265.43     -122.01    176.55 o 
 -14   9   4      588.57      -59.25    213.12 o 
 -13   9   4      165.92     -168.34    207.34 o 
 -12   9   4     4003.22     4001.47    340.50 o 
 -11   9   4     2994.37     2971.36    319.65 o 
 -10   9   4       17.15      -70.63    215.78 o 
  -9   9   4      419.47      254.27     54.09 o 
  -8   9   4      193.55       56.63     82.06 o 
  -7   9   4    10533.45     9642.79    266.64 o 
  -6   9   4      126.73      111.91     60.60 o 
  -5   9   4     1384.96     1415.62    136.51 o 
  -4   9   4      319.51      319.69     63.74 o 
  -3   9   4      756.55      956.12     79.92 o 
  -2   9   4      100.31      164.29     49.58 o 
  -1   9   4      251.65      320.60     42.42 o 
   0   9   4     2003.87     2701.55    105.97 o 
   1   9   4      399.43      282.40     54.67 o 
   2   9   4      219.00      224.48     50.12 o 
   3   9   4       85.67      112.23     33.16 o 
   4   9   4        1.93      -29.87     29.87 o 
   5   9   4      145.09      219.43     70.35 o 
   6   9   4      231.95      149.69     78.79 o 
   7   9   4        4.34       73.15     70.40 o 
   8   9   4        8.07       29.40     72.52 o 
   9   9   4      304.41      451.33     85.01 o 
  10   9   4     1083.13     1276.11    166.59 o 
  11   9   4     1329.12      869.68    150.69 o 
  12   9   4      552.35      259.64    149.83 o 
  13   9   4       30.26       31.23    154.48 o 
  14   9   4       11.40        3.41    140.73 o 
  15   9   4        0.67      153.27    160.83 o 
  16   9   4        0.55      271.82    192.09 o 
 -17  10   4    13755.89    16132.75   1337.93 o 
 -16  10   4     1338.15     1064.84    236.06 o 
 -15  10   4      309.44       86.41    160.42 o 
 -14  10   4     5330.73     5687.25    419.74 o 
 -13  10   4     1465.23     1872.60    595.65 o 
 -12  10   4    12572.77    12118.87    572.51 o 
 -11  10   4    35979.63    38142.54    997.49 o 
 -10  10   4      118.73      276.30    141.55 o 
  -9  10   4    10866.11    10117.63    598.02 o 
  -8  10   4     2120.42     1783.80     81.51 o 
  -7  10   4     9110.40     7184.14    600.31 o 
  -6  10   4       72.70       64.17     52.74 o 
  -5  10   4     2994.58     2838.00    168.80 o 
  -4  10   4    17002.12    16105.56    306.44 o 
  -3  10   4    26384.70    26895.53    367.53 o 
  -2  10   4    57221.27    57672.18    591.51 o 
  -1  10   4    77045.14    77915.67    624.94 o 
   0  10   4    13692.49    12389.95    192.02 o 
   1  10   4    77498.71    78221.61    664.03 o 
   2  10   4     5527.48     5410.51    144.18 o 
   3  10   4     1910.37     1701.25    120.71 o 
   4  10   4    30191.43    31970.43    649.78 o 
   5  10   4    17363.49    16276.97    385.73 o 
   6  10   4    46184.25    47438.91    702.69 o 
   7  10   4    62782.46    64022.03    854.58 o 
   8  10   4    10217.66    10542.75    321.72 o 
   9  10   4      102.43       10.73     76.54 o 
  10  10   4     1936.38     1700.10    194.64 o 
  11  10   4     3444.65     3286.31    257.04 o 
  12  10   4     3303.01     3115.91    315.22 o 
  13  10   4     2746.59     2830.50    652.60 o 
  14  10   4      415.96      292.49    180.36 o 
  15  10   4       15.93      -46.23    151.05 o 
 -17  11   4     4967.58     5540.06    489.71 o 
 -16  11   4      352.49      571.18    213.38 o 
 -15  11   4      574.15      462.58    190.09 o 
 -14  11   4      126.94      -66.11    175.76 o 
 -13  11   4      717.19      656.03    235.94 o 
 -12  11   4       69.31      218.70    176.78 o 
 -11  11   4    12141.46    11982.46    562.60 o 
 -10  11   4     2116.50     2186.69    295.93 o 
  -9  11   4    11673.78    11435.69    506.74 o 
  -8  11   4     3965.01     4322.06    363.26 o 
  -7  11   4       74.12      108.78     98.37 o 
  -6  11   4     2955.55     2673.77    168.99 o 
  -5  11   4     4179.56     3797.98    252.59 o 
  -4  11   4     4825.03     4782.23    171.36 o 
  -3  11   4      559.57      466.49     78.14 o 
  -2  11   4     8889.13     9367.53    204.01 o 
  -1  11   4      305.98      431.24     66.85 o 
   0  11   4      433.67      684.49     58.69 o 
   1  11   4      214.87      123.23     58.16 o 
   2  11   4      982.14      883.06     65.44 o 
   3  11   4      348.32      258.39     46.41 o 
   4  11   4      781.79      374.51     98.07 o 
   5  11   4     2495.76     2356.63    180.96 o 
   6  11   4     5232.68     6162.87    335.70 o 
   7  11   4     1502.20     1228.59    127.69 o 
   8  11   4     3921.48     3808.88    211.17 o 
   9  11   4      156.90      186.52     79.29 o 
  10  11   4       17.14       55.90    118.60 o 
  11  11   4      669.23      484.13    125.22 o 
  12  11   4      496.40      521.20    141.42 o 
  13  11   4     1285.71     1074.25    231.79 o 
  14  11   4      442.24      595.94    258.17 o 
  15  11   4       31.76     -164.58    169.91 o 
 -16  12   4        7.09      128.23    413.34 o 
 -15  12   4      128.70      131.38    171.41 o 
 -14  12   4      611.55      697.94    330.53 o 
 -13  12   4     1518.49     1676.85    249.13 o 
 -12  12   4     2742.45     3230.76    322.74 o 
 -11  12   4    58588.84    61210.33   1348.27 o 
 -10  12   4      518.93      840.58    232.25 o 
  -9  12   4    19979.33    19871.20    688.49 o 
  -8  12   4     6032.55     6256.44    352.76 o 
  -7  12   4     2951.82     3177.57    249.55 o 
  -6  12   4     1770.31     1776.39    154.21 o 
  -5  12   4    30684.01    32431.04    568.20 o 
  -4  12   4     2060.83     1989.49    111.78 o 
  -3  12   4    22919.69    24001.75    450.24 o 
  -2  12   4    16579.40    16881.52    368.52 o 
  -1  12   4     7350.26     7192.89    226.03 o 
   0  12   4     6316.95     5960.01    163.25 o 
   1  12   4    16303.78    16230.47    357.56 o 
   2  12   4     1851.63     1726.87    102.33 o 
   3  12   4      961.83      699.69     97.51 o 
   4  12   4        4.06       -8.81     72.73 o 
   5  12   4    16345.73    15940.25    406.88 o 
   6  12   4     1113.84      954.97    156.56 o 
   7  12   4    55858.59    55877.25    989.89 o 
   8  12   4     2561.49     2537.85    176.70 o 
   9  12   4     6572.84     6508.75    356.02 o 
  10  12   4     5108.48     4735.48    310.53 o 
  11  12   4      263.18      183.98    118.39 o 
  12  12   4      305.55      366.43    145.12 o 
  13  12   4     9303.84     9494.46    590.13 o 
  14  12   4     6636.31     6381.66    715.40 o 
 -15  13   4     3114.88     3167.44    369.98 o 
 -14  13   4      921.17      707.66    193.90 o 
 -13  13   4      617.78      688.99    193.03 o 
 -12  13   4     3132.61     2711.11    299.65 o 
 -11  13   4     4201.29     4269.45    365.57 o 
 -10  13   4    19940.17    21892.92    766.95 o 
  -9  13   4    12074.09    12419.50    557.14 o 
  -8  13   4     1893.50     1829.75    138.31 o 
  -7  13   4     3840.49     3900.72    219.88 o 
  -6  13   4       45.62      -88.32     88.32 o 
  -5  13   4       18.70      -32.58     52.71 o 
  -4  13   4     8255.54     8322.42    330.67 o 
  -3  13   4     2330.36     2427.29    114.58 o 
  -2  13   4     1351.69     1317.84     90.45 o 
  -1  13   4      269.59      301.71     66.34 o 
   0  13   4     6026.62     6708.68    177.15 o 
   1  13   4     5653.25     5577.76    177.47 o 
   2  13   4       11.17      -20.43     61.06 o 
   3  13   4     4589.72     4589.95    186.60 o 
   4  13   4      808.12      867.87    106.13 o 
   5  13   4     3621.94     3863.68    191.99 o 
   6  13   4    10243.97     9835.35    306.53 o 
   7  13   4      754.46      827.12    129.66 o 
   8  13   4     3328.31     3908.42    223.55 o 
   9  13   4     6964.70     8269.21    431.78 o 
  10  13   4     1471.78     1901.24    222.17 o 
  11  13   4     2856.26     3080.71    279.91 o 
  12  13   4       54.97      346.36    168.10 o 
  13  13   4      192.65      501.31    256.70 o 
  14  13   4      762.92     1372.41    278.44 o 
 -15  14   4     3755.98     3189.37    356.57 o 
 -14  14   4     6771.07     6039.68    472.14 o 
 -13  14   4     2578.66     1903.18    411.59 o 
 -12  14   4      159.48       10.12    145.86 o 
 -11  14   4      576.72      377.61    163.28 o 
 -10  14   4      442.35      542.68    158.73 o 
  -9  14   4      531.87      611.91    255.70 o 
  -8  14   4    13766.95    13604.75    476.79 o 
  -7  14   4    11990.10    11836.72    386.25 o 
  -6  14   4     1406.49     1150.78    134.41 o 
  -5  14   4      163.57      364.59     99.97 o 
  -4  14   4     1201.87     1001.32     88.09 o 
  -3  14   4       26.16       75.21     49.31 o 
  -2  14   4     7761.48     7428.56    232.40 o 
  -1  14   4     2699.43     2802.64    142.65 o 
   0  14   4      165.97       67.44     73.07 o 
   1  14   4       96.53       84.03     70.98 o 
   2  14   4     9662.41     9397.13    294.00 o 
   3  14   4     4104.85     4015.02    179.71 o 
   4  14   4     2814.05     3053.19    166.05 o 
   5  14   4       41.51      -77.13     77.13 o 
   6  14   4     5412.93     5608.22    237.91 o 
   7  14   4     6335.42     6059.15    277.07 o 
   8  14   4    19875.91    20641.41    650.06 o 
   9  14   4      120.13      154.66    142.31 o 
  10  14   4    12693.47    13690.29    556.43 o 
  11  14   4     1083.41     1347.64    211.12 o 
  12  14   4     4130.33     3727.08    310.21 o 
  13  14   4     2126.81     2006.45    584.40 o 
 -14  15   4     7240.81     8620.23    573.83 o 
 -13  15   4     2143.44     2301.46    330.00 o 
 -12  15   4     3103.12     3348.09    350.39 o 
 -11  15   4      265.14       95.54    138.45 o 
 -10  15   4       10.40      -35.50    144.23 o 
  -9  15   4     5205.45     5492.48    330.05 o 
  -8  15   4     8745.48    10179.80    428.92 o 
  -7  15   4       28.70        3.62    127.94 o 
  -6  15   4    11139.27    11995.34    385.33 o 
  -5  15   4      845.58      810.24    116.38 o 
  -4  15   4       52.70      -34.14     84.51 o 
  -3  15   4     1243.76     1367.07     95.70 o 
  -2  15   4     2039.61     1969.58    114.86 o 
  -1  15   4     5674.79     5439.93    232.64 o 
   0  15   4    14846.54    15398.00    394.77 o 
   1  15   4     2038.72     1873.76    206.51 o 
   2  15   4      749.71      397.15    111.76 o 
   3  15   4     5373.82     5327.22    187.52 o 
   4  15   4     5174.92     5428.17    217.28 o 
   5  15   4     1095.80     1071.75    106.06 o 
   6  15   4      681.17      368.67     75.18 o 
   7  15   4     8958.70     9422.97    380.07 o 
   8  15   4      448.86      323.59    149.98 o 
   9  15   4    26453.04    28241.66    799.42 o 
  10  15   4     8490.38     8629.95    450.27 o 
  11  15   4     8930.33     9116.19    475.36 o 
  12  15   4     2577.79     2625.11    274.96 o 
 -13  16   4     2376.59     3022.02    359.76 o 
 -12  16   4        9.65      107.37    170.77 o 
 -11  16   4      489.14      349.32    150.98 o 
 -10  16   4     2835.27     2732.42    308.73 o 
  -9  16   4     9149.45     9365.24    623.91 o 
  -8  16   4     7219.55     6285.29    447.20 o 
  -7  16   4    10232.59    10961.28    463.10 o 
  -6  16   4     1620.19     1539.93    191.35 o 
  -5  16   4     1782.02     1535.60    147.64 o 
  -4  16   4      536.29      346.73    106.02 o 
  -3  16   4      108.23       24.95     72.77 o 
  -2  16   4     3000.81     2886.90    202.86 o 
  -1  16   4     2874.65     2509.21    205.66 o 
   0  16   4      154.39      113.15    155.41 o 
   1  16   4       12.05       -5.29    143.48 o 
   2  16   4     1928.82     1610.94    132.25 o 
   3  16   4     4946.15     4587.18    218.91 o 
   4  16   4      105.62       24.57     75.09 o 
   5  16   4     2991.53     2615.23    179.68 o 
   6  16   4      228.19      115.34    106.47 o 
   7  16   4      612.22      455.31    104.13 o 
   8  16   4     2556.27     2677.30    220.04 o 
   9  16   4     1137.64     1353.81    182.29 o 
  10  16   4      673.71      738.89    180.81 o 
  11  16   4     1683.44     1703.92    242.40 o 
 -11  17   4     2068.69     1724.39    268.52 o 
 -10  17   4     1667.23     1484.54    286.76 o 
  -9  17   4     4884.53     5384.29    344.80 o 
  -8  17   4     9816.52    10552.94    460.09 o 
  -7  17   4     3064.86     3084.36    225.80 o 
  -6  17   4     8298.19     8046.90    332.26 o 
  -5  17   4       68.84     -116.15    116.15 o 
  -4  17   4      136.90      -20.59    103.40 o 
  -3  17   4    12482.15    12827.76    444.94 o 
  -2  17   4      257.54      242.72    110.67 o 
  -1  17   4    15592.74    15699.52    518.70 o 
   0  17   4      364.03      493.24     98.15 o 
   1  17   4      123.03      -72.91     88.30 o 
   2  17   4     2904.34     2574.60    170.93 o 
   3  17   4     3842.15     3945.56    215.57 o 
   4  17   4    12098.25    12774.72    341.41 o 
   5  17   4    10230.16    10101.13    405.52 o 
   6  17   4      564.89      438.39    122.65 o 
   7  17   4      666.76      481.29    120.82 o 
   8  17   4     1414.27     1692.53    219.33 o 
   9  17   4     3934.81     3541.45    309.82 o 
  10  17   4     6310.98     6717.53    448.98 o 
 -10  18   4        0.36     -208.43    208.43 o 
  -9  18   4     1425.25      909.91    190.22 o 
  -8  18   4     1924.22     1624.68    263.24 o 
  -7  18   4      185.79      113.01    171.24 o 
  -6  18   4        0.11      -84.63    197.01 o 
  -5  18   4      320.18      306.89    166.74 o 
  -4  18   4      224.01      382.41    142.64 o 
  -3  18   4      263.17      488.11    155.01 o 
  -2  18   4        3.73      595.06    157.10 o 
  -1  18   4      526.24      662.22    185.75 o 
   0  18   4        2.72       50.69    101.83 o 
   1  18   4      156.24      -69.45     84.49 o 
   2  18   4       46.56       32.47     90.40 o 
   3  18   4      353.87      529.54    132.99 o 
   4  18   4      279.08      752.30    121.27 o 
   5  18   4     2301.44     2163.15    163.83 o 
   6  18   4      277.98      366.91    129.01 o 
   7  18   4      687.48      493.99    131.10 o 
   8  18   4        2.45       78.35    127.41 o 
  -8  19   4      297.62      266.15    176.71 o 
  -7  19   4       13.86     -146.94    146.94 o 
  -6  19   4      314.53       34.00    126.62 o 
  -5  19   4       44.57       55.62    137.98 o 
  -4  19   4    11484.76    11323.72    673.10 o 
  -3  19   4     8275.05     8083.08    467.96 o 
  -2  19   4     4224.54     4995.29    421.17 o 
  -1  19   4    12644.72    12457.88    530.76 o 
   0  19   4     1386.92     1087.95    156.54 o 
   1  19   4      322.76      120.83    133.71 o 
   2  19   4    11551.17    10826.20    410.52 o 
   3  19   4     1045.37     1131.36    129.40 o 
   4  19   4    14768.66    14926.96    394.19 o 
   5  19   4     9008.07     9238.23    411.05 o 
   6  19   4        7.64     -112.49    112.68 o 
  -6  20   4      222.23      308.39    150.75 o 
  -5  20   4        2.81     1233.68    325.03 o 
  -4  20   4     1443.19     1344.70    276.13 o 
  -3  20   4      964.41     1911.07    261.04 o 
  -2  20   4      369.17      466.70    325.71 o 
  -1  20   4       21.07      -38.92    169.48 o 
   0  20   4        2.24     -140.00    140.00 o 
   1  20   4       19.85       34.73    101.13 o 
   2  20   4        0.29       96.40    102.66 o 
   3  20   4      500.08     1189.19    163.76 o 
   4  20   4       25.78      -67.84    121.10 o 
 -19   0   5     5542.77     5323.22    566.70 o 
 -17   0   5    11957.80    11691.90    775.44 o 
 -15   0   5    96918.55    97953.98   2363.73 o 
 -13   0   5    97692.16    97096.09   1519.11 o 
 -11   0   5    17134.69    17383.15    641.37 o 
  -9   0   5   111222.27   117557.30   2896.58 o 
  -7   0   5   161794.88   171499.67   1569.22 o 
  -5   0   5     6373.86     6221.39    241.43 o 
  -3   0   5   248400.16   247365.30   3639.58 o 
  -1   0   5     6950.66     8551.23    375.82 o 
   1   0   5    35819.32    35012.73    855.44 o 
   3   0   5   148288.80   146883.77   2435.09 o 
   5   0   5    44905.82    46031.85    918.58 o 
   7   0   5      785.42     1169.14    181.30 o 
   9   0   5    35873.66    34305.83   1086.87 o 
  11   0   5    23079.52    23100.24    941.22 o 
  13   0   5     5498.66     5995.08    518.42 o 
  15   0   5      550.65      450.63    188.15 o 
  17   0   5     2228.14     2220.39    372.48 o 
 -20   1   5     1002.56     1610.26    271.27 o 
 -19   1   5     1568.30     1494.44    202.76 o 
 -18   1   5      857.83      628.86    143.09 o 
 -17   1   5      794.68      712.62    324.87 o 
 -16   1   5     1169.56     1205.68    204.24 o 
 -15   1   5     2753.78     3243.10    246.63 o 
 -14   1   5     4724.39     4500.99    230.42 o 
 -13   1   5      853.48     1063.36     91.60 o 
 -12   1   5     3119.65     3260.36    137.55 o 
 -11   1   5      514.42      508.59     63.40 o 
 -10   1   5      222.69      280.38     59.04 o 
  -9   1   5      320.00      380.31     53.04 o 
  -8   1   5      673.43      744.10     79.11 o 
  -7   1   5      968.44     1130.31     91.21 o 
  -6   1   5       38.70       64.06     38.69 o 
  -5   1   5      821.39      897.85     65.29 o 
  -4   1   5     1024.57      842.85     57.69 o 
  -3   1   5        9.10       77.08     40.30 o 
  -2   1   5     5282.27     5998.61    146.14 o 
  -1   1   5     9144.73     8906.76    175.99 o 
   0   1   5    12620.22    13294.68    336.63 o 
   1   1   5     3810.74     4468.96    118.37 o 
   2   1   5     1359.96     1464.75    135.87 o 
   3   1   5    23409.14    22054.24    389.24 o 
   4   1   5      480.04      545.07     56.59 o 
   5   1   5     1240.36     1492.76     64.43 o 
   6   1   5     3826.98     4264.63    120.04 o 
   7   1   5     3070.76     2857.21    174.62 o 
   8   1   5        3.62      -85.69     94.30 o 
   9   1   5     7255.47     7169.51    338.01 o 
  10   1   5     1939.90     2175.00    203.92 o 
  11   1   5     4946.58     5167.36    311.86 o 
  12   1   5       33.49      -46.28    104.21 o 
  13   1   5     5448.88     4905.24    405.85 o 
  14   1   5      250.09       -8.17    119.37 o 
  15   1   5      194.67      271.23    129.50 o 
  16   1   5      500.45      373.99    201.92 o 
  17   1   5     3883.51     4354.23    363.55 o 
 -20   2   5     1750.40     2299.09    440.10 o 
 -19   2   5      443.07      427.91    229.70 o 
 -18   2   5     8500.52     8585.17    491.72 o 
 -17   2   5       73.65     -155.68    155.68 o 
 -16   2   5     7018.73     7294.37    418.17 o 
 -15   2   5    25025.55    24039.28    565.79 o 
 -14   2   5    14218.29    14842.91    558.70 o 
 -13   2   5    20137.51    18937.98    381.40 o 
 -12   2   5    26408.13    26121.77    597.72 o 
 -11   2   5     9702.72    10490.09    260.02 o 
 -10   2   5    11072.47    11182.84    297.45 o 
  -9   2   5      906.11      975.49     87.33 o 
  -8   2   5     4353.13     4363.38    125.88 o 
  -7   2   5    34203.70    36923.26    368.00 o 
  -6   2   5      698.84      860.22     47.59 o 
  -5   2   5    32311.95    32293.64    404.27 o 
  -4   2   5    30623.38    29023.91    286.81 o 
  -3   2   5   184495.19   192168.84   1449.08 o 
  -2   2   5    87510.20    90257.23    689.85 o 
  -1   2   5     6744.28     7388.06    234.11 o 
   0   2   5    96033.16   103556.04   2225.79 o 
   1   2   5     7252.53     6820.52    173.94 o 
   2   2   5    29589.39    29692.52    426.16 o 
   3   2   5    69965.71    66966.40    975.83 o 
   4   2   5    36699.48    33264.38    773.91 o 
   5   2   5      137.37       16.80     40.05 o 
   6   2   5     5181.50     4611.15    118.02 o 
   7   2   5    16030.41    15759.69    391.13 o 
   8   2   5    34899.06    34907.16    788.93 o 
   9   2   5     8110.71     7607.96    280.46 o 
  10   2   5    12927.64    13748.08    397.88 o 
  11   2   5     3404.44     3984.54    225.43 o 
  12   2   5      597.83      499.17    109.94 o 
  13   2   5    16037.24    14750.10    574.36 o 
  14   2   5      255.97      169.79    128.34 o 
  15   2   5     7407.60     7290.53    434.27 o 
  16   2   5      303.89      119.09    120.21 o 
  17   2   5        2.39       68.07    141.72 o 
 -19   3   5      235.59      -79.11    209.82 o 
 -18   3   5      375.00      407.34    219.45 o 
 -17   3   5      187.27      315.32    222.61 o 
 -16   3   5      618.61      706.72    260.79 o 
 -15   3   5     4349.01     4522.59    493.54 o 
 -14   3   5     2645.71     2983.79    398.30 o 
 -13   3   5     4582.77     4214.27    440.39 o 
 -12   3   5     3712.35     4272.56    425.40 o 
 -11   3   5      704.12      820.24    222.15 o 
 -10   3   5     9794.38     9248.30    564.84 o 
  -9   3   5     2653.02     2829.97    309.68 o 
  -8   3   5      987.25     1138.77     65.81 o 
  -7   3   5     7508.90     7608.83    286.15 o 
  -6   3   5     3321.87     3442.03     82.47 o 
  -5   3   5        3.77       40.91     32.30 o 
  -4   3   5    13961.59    14926.91    167.86 o 
  -3   3   5     4331.10     4348.67     90.90 o 
  -2   3   5    11104.06    11789.42    166.91 o 
  -1   3   5      165.87      133.51     46.44 o 
   0   3   5        4.15        4.82     48.43 o 
   1   3   5     4832.06     5076.40    121.92 o 
   2   3   5     2198.55     1845.98    110.93 o 
   3   3   5       88.50       93.65     44.12 o 
   4   3   5       18.70       83.76     49.35 o 
   5   3   5    23875.13    24116.76    372.03 o 
   6   3   5    26065.09    25854.22    415.54 o 
   7   3   5    54009.82    54266.69   1167.48 o 
   8   3   5    58168.30    58539.18    730.61 o 
   9   3   5     9699.35     9832.19    325.54 o 
  10   3   5     6319.01     6873.51    280.94 o 
  11   3   5     3061.31     3184.17    207.13 o 
  12   3   5    11687.39    11602.35    396.09 o 
  13   3   5    15218.72    15036.54    509.42 o 
  14   3   5    11272.52    11460.37    491.26 o 
  15   3   5     9993.49     9960.90    498.67 o 
  16   3   5      457.98      459.75    168.56 o 
  17   3   5       11.59      -70.94    232.23 o 
 -19   4   5      673.20      891.23    316.04 o 
 -18   4   5      550.22      553.21    250.28 o 
 -17   4   5    12331.72    11930.91    849.92 o 
 -16   4   5        9.31     -175.76    196.85 o 
 -15   4   5      177.40      163.36    186.49 o 
 -14   4   5     1359.38     1471.11    282.04 o 
 -13   4   5       14.60     -189.67    189.67 o 
 -12   4   5     8397.99     8394.94    591.20 o 
 -11   4   5    66953.29    68577.58   1784.45 o 
 -10   4   5    20228.38    20369.47    865.18 o 
  -9   4   5    19686.87    20099.87    432.31 o 
  -8   4   5    22095.60    22082.26    437.68 o 
  -7   4   5     7740.28     8347.75    289.02 o 
  -6   4   5     6271.62     5742.84    129.91 o 
  -5   4   5    23552.71    23602.50    274.88 o 
  -4   4   5      224.62      180.79     39.35 o 
  -3   4   5    58020.38    59037.23    630.32 o 
  -2   4   5       15.38       68.57     36.22 o 
  -1   4   5     2690.96     2943.79    105.20 o 
   0   4   5     1285.38     1309.35     90.02 o 
   1   4   5      757.95      806.55    108.50 o 
   2   4   5     3395.68     3487.63    129.99 o 
   3   4   5    28297.88    27967.74    535.94 o 
   4   4   5     4695.97     4285.27    151.64 o 
   5   4   5     2564.27     2474.44    121.44 o 
   6   4   5     5489.65     5206.73    132.51 o 
   7   4   5    27700.79    26217.98    613.57 o 
   8   4   5     3784.05     3462.02    134.29 o 
   9   4   5      402.91      525.25     46.53 o 
  10   4   5    16464.62    15479.49    426.07 o 
  11   4   5      801.95      581.40    111.22 o 
  12   4   5       18.57       10.93     85.73 o 
  13   4   5    16950.12    16428.07    494.46 o 
  14   4   5     3264.81     3154.84    242.83 o 
  15   4   5     7188.00     7283.69    457.51 o 
  16   4   5      749.25      459.83    204.25 o 
  17   4   5      143.21      -81.10    229.10 o 
 -19   5   5     3581.13     3057.32    630.10 o 
 -18   5   5    11219.96    10654.14    852.72 o 
 -17   5   5     8193.66     7323.81    686.58 o 
 -16   5   5     1776.37     1279.83    314.70 o 
 -15   5   5      564.22      414.35    215.97 o 
 -14   5   5      489.55      530.08    183.76 o 
 -13   5   5     2014.88     2116.42    332.34 o 
 -12   5   5     3095.09     3090.27    383.89 o 
 -11   5   5    17187.94    16824.93    587.79 o 
 -10   5   5    40965.26    41453.92   1086.04 o 
  -9   5   5     9492.50     9495.37    291.36 o 
  -8   5   5     1211.87     1346.61    113.40 o 
  -7   5   5    15777.72    14555.13    244.49 o 
  -6   5   5     1657.06     1683.28    112.16 o 
  -5   5   5    26285.26    25604.52    337.67 o 
  -4   5   5     8103.58     7072.94    136.94 o 
  -3   5   5    17197.19    15643.31    194.23 o 
  -2   5   5     3780.18     4036.25     91.02 o 
  -1   5   5     9144.50     8571.00    146.93 o 
   0   5   5     2960.27     2545.78    113.08 o 
   1   5   5    40107.64    41617.85    549.08 o 
   2   5   5     9251.50     9254.62    175.51 o 
   3   5   5       21.35       48.88     35.30 o 
   4   5   5     8785.71     7718.44    385.55 o 
   5   5   5        3.48       58.49     63.57 o 
   6   5   5    19214.42    18773.77    295.41 o 
   7   5   5    29748.78    28624.83    670.82 o 
   8   5   5    21599.63    21008.05    539.97 o 
   9   5   5     9846.26     9488.60    233.19 o 
  10   5   5       40.31       97.98     73.20 o 
  11   5   5     5623.05     5555.41    265.41 o 
  12   5   5     9641.37     9443.63    359.59 o 
  13   5   5    13843.70    15140.48    476.70 o 
  14   5   5    15166.38    15662.30    666.17 o 
  15   5   5     7566.82     7531.70    481.35 o 
  16   5   5     3050.96     2537.71    396.24 o 
  17   5   5      277.69      404.40    239.42 o 
 -19   6   5       19.09      351.42    280.35 o 
 -18   6   5     1477.23     1884.92    451.03 o 
 -17   6   5     3105.78     3490.00    568.87 o 
 -16   6   5      299.54       36.93    237.23 o 
 -15   6   5      125.45     -273.07    273.07 o 
 -14   6   5      231.61     -255.16    278.35 o 
 -13   6   5       80.82      126.86    127.11 o 
 -12   6   5     3706.42     3454.58    292.75 o 
 -11   6   5    10145.90    10508.56    330.30 o 
 -10   6   5     4051.07     3578.29    188.30 o 
  -9   6   5     2207.09     2180.66    140.41 o 
  -8   6   5     9742.86     9485.24    227.40 o 
  -7   6   5    19096.53    18383.34    250.58 o 
  -6   6   5     7120.46     6469.78    160.04 o 
  -5   6   5    10124.08    10736.85    177.37 o 
  -4   6   5     9001.25     8776.34    200.15 o 
  -3   6   5      864.87      660.54     54.88 o 
  -2   6   5     8673.85     8805.88    131.73 o 
  -1   6   5    41258.84    39582.31    394.44 o 
   0   6   5    64572.14    64328.26    589.67 o 
   1   6   5    35023.28    35138.15    399.22 o 
   2   6   5     6202.50     6294.59    159.64 o 
   3   6   5     3035.87     3184.98    111.56 o 
   4   6   5     2129.55     2569.10    129.83 o 
   5   6   5     2057.66     2095.97    136.92 o 
   6   6   5     1390.81     1307.51     81.27 o 
   7   6   5     8760.97     8533.45    175.26 o 
   8   6   5      910.06      896.38     60.28 o 
   9   6   5        0.95       75.39     46.66 o 
  10   6   5     9091.09     9551.76    244.46 o 
  11   6   5     3178.81     3374.94    209.21 o 
  12   6   5     3251.71     2863.90    199.01 o 
  13   6   5      611.22      508.09    160.47 o 
  14   6   5      290.11      167.90    154.25 o 
  15   6   5      348.87      203.50    139.76 o 
  16   6   5     1274.65     1560.20    252.66 o 
  17   6   5     6253.46     6534.04    484.52 o 
 -18   7   5     6843.00     7334.91    526.15 o 
 -17   7   5     7610.00     7197.51    496.20 o 
 -16   7   5     1072.23      470.10    204.59 o 
 -15   7   5     1263.11      696.83    232.22 o 
 -14   7   5    20728.56    20172.32    743.23 o 
 -13   7   5     4323.30     4051.45    318.92 o 
 -12   7   5     3210.02     3702.19    351.15 o 
 -11   7   5     4995.64     4861.35    547.91 o 
 -10   7   5     7847.78     7610.08    259.87 o 
  -9   7   5     4944.61     4682.16    194.81 o 
  -8   7   5    58400.16    56779.19   1782.65 o 
  -7   7   5    40243.70    40667.97    483.82 o 
  -6   7   5    81805.64    82846.41    678.11 o 
  -5   7   5    32297.40    30880.03    332.62 o 
  -4   7   5      120.19      103.43     43.12 o 
  -3   7   5    24465.30    24107.69    344.31 o 
  -2   7   5    23886.48    23740.70    305.41 o 
  -1   7   5    19883.93    20434.15    298.94 o 
   0   7   5   173061.78   174641.59   1587.22 o 
   1   7   5    24114.24    23965.73    468.07 o 
   2   7   5     3511.08     3581.93    112.86 o 
   3   7   5     3669.81     3201.54    132.03 o 
   4   7   5      279.47      313.85     82.71 o 
   5   7   5     5644.17     5471.68    218.24 o 
   6   7   5     4296.58     3618.78    126.74 o 
   7   7   5     5337.95     5478.68    171.37 o 
   8   7   5       56.65        3.66     43.27 o 
   9   7   5        3.36      101.38     57.23 o 
  10   7   5    45731.43    45978.60    578.92 o 
  11   7   5      240.22      201.19     97.09 o 
  12   7   5     3529.09     3011.95    304.34 o 
  13   7   5      797.50     1220.09    212.46 o 
  14   7   5      633.42      590.17    177.56 o 
  15   7   5       10.40      -37.27    129.69 o 
  16   7   5     5615.47     6030.01    473.12 o 
 -18   8   5      893.61      994.75    250.55 o 
 -17   8   5      663.62      275.89    421.69 o 
 -16   8   5      235.03     -165.75    283.40 o 
 -15   8   5      123.43     -156.52    219.68 o 
 -14   8   5      249.37     -208.09    208.09 o 
 -13   8   5      451.54      124.16    146.38 o 
 -12   8   5      371.54      357.11    146.02 o 
 -11   8   5     2554.05     2606.44    285.62 o 
 -10   8   5        3.67     -150.65    150.65 o 
  -9   8   5      944.98     1004.09     83.97 o 
  -8   8   5      290.50      414.85     45.19 o 
  -7   8   5    12333.89    11830.68    215.82 o 
  -6   8   5     9518.25     9607.38    369.96 o 
  -5   8   5     8853.95     8953.65    263.28 o 
  -4   8   5     4329.25     4593.07    207.46 o 
  -3   8   5      143.14       99.92     78.02 o 
  -2   8   5     1455.43     1545.88    108.85 o 
  -1   8   5    11836.12    13025.80    205.99 o 
   0   8   5    14272.15    14105.94    229.50 o 
   1   8   5    11637.19    11596.01    207.27 o 
   2   8   5     3340.33     3277.70    110.16 o 
   3   8   5     3776.31     3561.51    118.48 o 
   4   8   5     3069.71     2907.55    174.39 o 
   5   8   5     6147.59     6127.77    297.08 o 
   6   8   5     1083.13     1283.55     91.96 o 
   7   8   5      154.12      101.72     56.01 o 
   8   8   5      233.03       98.06     33.85 o 
   9   8   5     2164.89     2053.00    112.04 o 
  10   8   5    21551.79    21871.74    464.14 o 
  11   8   5     8090.85     7590.68    364.79 o 
  12   8   5     5618.69     5363.11    398.11 o 
  13   8   5     1011.10      912.16    197.33 o 
  14   8   5     1252.17      967.90    211.59 o 
  15   8   5       39.46      317.89    196.06 o 
  16   8   5    12114.28    12422.52    676.04 o 
 -18   9   5    10566.48    10997.48    647.61 o 
 -17   9   5      455.96      369.07    205.09 o 
 -16   9   5     1763.75     1602.28    281.41 o 
 -15   9   5     1044.23      470.89    248.06 o 
 -14   9   5     7401.44     6863.59    441.61 o 
 -13   9   5     7101.95     6800.75    432.01 o 
 -12   9   5     1034.35      818.02    230.48 o 
 -11   9   5     1429.20     1294.67    200.56 o 
 -10   9   5     1101.71     1117.46    133.77 o 
  -9   9   5      807.47      650.07     38.41 o 
  -8   9   5    72736.43    70103.94    671.97 o 
  -7   9   5     3114.75     2875.58    110.28 o 
  -6   9   5    68409.05    67632.27    879.01 o 
  -5   9   5       79.21       85.16     80.14 o 
  -4   9   5     1037.88      743.52    136.67 o 
  -3   9   5     8206.76     7516.00    208.48 o 
  -2   9   5    48390.75    46680.96    526.52 o 
  -1   9   5    22206.30    20803.05    296.24 o 
   0   9   5   167959.72   174473.70   2036.83 o 
   1   9   5        5.52       41.14     46.22 o 
   2   9   5     1535.71     1645.64    107.25 o 
   3   9   5    20024.55    21101.07    349.79 o 
   4   9   5     7317.63     7340.44    245.62 o 
   5   9   5    24975.67    25872.21    475.71 o 
   6   9   5     8474.74     7662.38    261.82 o 
   7   9   5    14451.42    14238.27    364.42 o 
   8   9   5     1159.05      996.76    100.76 o 
   9   9   5        1.13       44.42     79.92 o 
  10   9   5    34251.34    35087.97    789.54 o 
  11   9   5     1614.50     1802.90    204.64 o 
  12   9   5    12206.37    12262.14    605.75 o 
  13   9   5        2.76       -7.43    137.16 o 
  14   9   5      601.15      526.74    174.79 o 
  15   9   5     4443.91     3761.11    521.39 o 
  16   9   5     9904.65    11405.60    663.00 o 
 -17  10   5       20.81      795.76    264.33 o 
 -16  10   5      107.53      -90.52    187.45 o 
 -15  10   5       79.37     -103.93    207.39 o 
 -14  10   5       15.79        1.97    173.86 o 
 -13  10   5        4.22      -51.20    209.87 o 
 -12  10   5       81.02      245.81    163.79 o 
 -11  10   5     3491.72     3902.85    224.10 o 
 -10  10   5       50.53       24.40     88.46 o 
  -9  10   5        3.56      -14.25     34.93 o 
  -8  10   5       32.77      173.23     76.36 o 
  -7  10   5      264.51      109.94     87.72 o 
  -6  10   5      179.97      201.26    121.89 o 
  -5  10   5      340.38      241.39     61.57 o 
  -4  10   5      471.23      380.81     76.06 o 
  -3  10   5      299.33      110.23     59.56 o 
  -2  10   5     2330.13     2374.47    101.36 o 
  -1  10   5     6117.87     6058.70    206.34 o 
   0  10   5     9735.50    10016.24    228.19 o 
   1  10   5      972.45     1223.77    104.47 o 
   2  10   5     3062.24     3039.14    120.89 o 
   3  10   5      643.96      766.63     69.43 o 
   4  10   5        1.70       70.19     36.97 o 
   5  10   5     6451.97     6285.30    242.35 o 
   6  10   5     5275.73     5305.58    229.22 o 
   7  10   5     2425.99     2360.70    161.67 o 
   8  10   5      369.83      288.49     88.51 o 
   9  10   5        6.64      -55.00     75.00 o 
  10  10   5     2908.45     2952.99    242.18 o 
  11  10   5      417.14      235.83    114.59 o 
  12  10   5      192.36     -108.85    127.17 o 
  13  10   5        0.37      -37.85    160.79 o 
  14  10   5     1477.13     1729.28    267.42 o 
  15  10   5     2756.93     2718.91    352.59 o 
 -17  11   5      726.88     1011.16    452.01 o 
 -16  11   5    12589.83    13966.41   1049.36 o 
 -15  11   5      542.07      354.24    168.25 o 
 -14  11   5      236.09      182.78    407.82 o 
 -13  11   5        1.22       95.94    317.69 o 
 -12  11   5    28668.58    28792.41    912.21 o 
 -11  11   5       30.86      -76.49    148.23 o 
 -10  11   5    57171.47    59248.40   1373.63 o 
  -9  11   5    16485.68    17564.47   1345.98 o 
  -8  11   5       80.89       23.61    129.06 o 
  -7  11   5     2862.53     2276.11    358.97 o 
  -6  11   5       28.21      -27.00     49.81 o 
  -5  11   5     5497.72     5021.45    165.92 o 
  -4  11   5     4583.90     4467.05    170.20 o 
  -3  11   5    25270.71    24443.15    551.86 o 
  -2  11   5     9872.33     9249.64    196.91 o 
  -1  11   5    69696.12    69916.19    773.21 o 
   0  11   5    91313.48    91314.74    897.21 o 
   1  11   5      274.90      167.28     61.57 o 
   2  11   5     8664.80     8549.26    196.61 o 
   3  11   5     3172.07     3086.26    123.10 o 
   4  11   5     1553.40      984.67    150.33 o 
   5  11   5     6038.13     6636.44    259.11 o 
   6  11   5    25952.73    25744.40    742.22 o 
   7  11   5      400.84      477.70    100.72 o 
   8  11   5    14318.99    14228.28    394.53 o 
   9  11   5     2786.99     2573.56    177.05 o 
  10  11   5     2856.41     2346.60    276.39 o 
  11  11   5       53.31       79.96    114.43 o 
  12  11   5        5.95      -93.83    131.72 o 
  13  11   5     1067.39     1152.53    232.04 o 
  14  11   5     5406.46     4988.47    434.88 o 
  15  11   5     3827.97     3562.78    384.23 o 
 -16  12   5     3292.16     2922.90    568.41 o 
 -15  12   5     1933.10     1860.56    368.53 o 
 -14  12   5     1362.35     1404.62    354.30 o 
 -13  12   5     1257.08     1294.85    224.16 o 
 -12  12   5      386.03      462.71    185.99 o 
 -11  12   5    15124.78    16948.94    681.66 o 
 -10  12   5      344.17      420.23    203.47 o 
  -9  12   5     4270.17     4362.41    383.78 o 
  -8  12   5     1522.78     1299.65    261.55 o 
  -7  12   5     1885.55     1976.04    278.42 o 
  -6  12   5      180.59       86.62     39.02 o 
  -5  12   5     2288.87     2118.25    188.59 o 
  -4  12   5      497.02      480.63    129.68 o 
  -3  12   5      791.16      762.54    108.97 o 
  -2  12   5     2129.20     1988.12    107.45 o 
  -1  12   5    18234.95    18500.64    393.26 o 
   0  12   5     4706.33     4339.69    153.94 o 
   1  12   5     3200.90     3511.71    146.02 o 
   2  12   5     1473.14     1178.23    119.18 o 
   3  12   5      745.33      452.43     69.67 o 
   4  12   5       85.41      -31.96     69.05 o 
   5  12   5     3129.20     3227.48    195.38 o 
   6  12   5     8330.67     7851.90    266.78 o 
   7  12   5     5897.00     5817.24    266.23 o 
   8  12   5     2649.98     2647.70    187.03 o 
   9  12   5     1441.16     1545.86    186.43 o 
  10  12   5     1067.90     1108.19    180.21 o 
  11  12   5      246.56      181.86    113.72 o 
  12  12   5      824.79      589.01    153.84 o 
  13  12   5       72.22       84.52    162.99 o 
  14  12   5     4352.14     4058.73    402.61 o 
 -15  13   5     9309.28     9132.94    585.22 o 
 -14  13   5      322.24      219.34    178.27 o 
 -13  13   5     3406.93     4073.65    381.07 o 
 -12  13   5     5503.46     4768.76    428.37 o 
 -11  13   5     1646.00     1580.71    248.35 o 
 -10  13   5    16131.02    16728.40    673.64 o 
  -9  13   5    17229.60    17385.69    654.89 o 
  -8  13   5        9.99      208.90    140.51 o 
  -7  13   5     1140.89     1283.18    140.73 o 
  -6  13   5       27.60       84.39    107.68 o 
  -5  13   5     2339.70     2074.31    151.33 o 
  -4  13   5     7184.33     6883.26    209.64 o 
  -3  13   5     1487.44     1392.32    104.26 o 
  -2  13   5      142.06      154.03     50.93 o 
  -1  13   5      222.56      321.79    101.86 o 
   0  13   5    27150.62    27273.15    401.56 o 
   1  13   5    19673.79    20273.07    364.01 o 
   2  13   5     1369.84     1375.85    116.17 o 
   3  13   5    15739.13    16540.57    364.98 o 
   4  13   5       12.24       53.91     80.85 o 
   5  13   5     7176.37     7282.56    291.14 o 
   6  13   5    18969.65    19287.22    437.34 o 
   7  13   5    11917.07    12323.04    386.01 o 
   8  13   5    14117.07    13843.04    414.59 o 
   9  13   5    21277.57    21646.62    666.53 o 
  10  13   5        2.15      -36.29    113.52 o 
  11  13   5      991.33     1114.75    201.02 o 
  12  13   5     1055.15      669.97    177.65 o 
  13  13   5     2760.80     2960.97    356.36 o 
 -15  14   5      820.70     1187.71    279.14 o 
 -14  14   5     1129.02     1616.17    277.30 o 
 -13  14   5     1455.23     1693.98    283.62 o 
 -12  14   5      317.28      168.55    152.70 o 
 -11  14   5      196.16      241.67    174.93 o 
 -10  14   5     2215.26     2264.44    290.51 o 
  -9  14   5      181.10      665.92    210.21 o 
  -8  14   5     4063.08     4124.98    272.46 o 
  -7  14   5     5586.54     6026.93    274.35 o 
  -6  14   5      572.83      408.03    116.66 o 
  -5  14   5       14.49       75.90     92.76 o 
  -4  14   5     2614.92     2229.47    128.63 o 
  -3  14   5      134.29      193.30     65.04 o 
  -2  14   5      531.24      336.09     61.91 o 
  -1  14   5     6734.73     6607.16    250.96 o 
   0  14   5     3933.27     4363.23    212.70 o 
   1  14   5      131.28      113.02     58.77 o 
   2  14   5    34548.77    36436.46    747.82 o 
   3  14   5     5551.49     5636.22    250.61 o 
   4  14   5     9455.91     9508.20    286.98 o 
   5  14   5     3438.92     3204.18    173.16 o 
   6  14   5     2379.72     2429.10    167.81 o 
   7  14   5       45.67      149.99    104.77 o 
   8  14   5    10543.81    11902.95    499.37 o 
   9  14   5    11113.87    10937.08    491.84 o 
  10  14   5    14374.98    14744.18    575.76 o 
  11  14   5     5773.06     6095.81    484.37 o 
  12  14   5        6.99      -50.19    132.59 o 
 -14  15   5     8262.68     8284.26    569.00 o 
 -13  15   5      332.96      189.60    168.11 o 
 -12  15   5     1538.38     1647.72    264.41 o 
 -11  15   5       12.40      -69.01    161.30 o 
 -10  15   5      845.46      689.78    203.99 o 
  -9  15   5     8521.48     8741.10   1002.64 o 
  -8  15   5     6609.36     6475.98    348.26 o 
  -7  15   5      880.56      845.85    135.09 o 
  -6  15   5     3962.67     4570.26    246.46 o 
  -5  15   5      108.96      -20.99    105.92 o 
  -4  15   5     1315.82     1205.28    134.87 o 
  -3  15   5       50.58      -28.13     86.90 o 
  -2  15   5      106.74      -82.48     82.48 o 
  -1  15   5      850.05      609.22    103.78 o 
   0  15   5      392.60      375.31     90.33 o 
   1  15   5     8462.87     8910.99    329.99 o 
   2  15   5        9.10      -17.71     79.56 o 
   3  15   5     3209.05     2860.14    187.74 o 
   4  15   5     1112.31     1081.65     98.91 o 
   5  15   5     1429.21     1191.54    106.96 o 
   6  15   5      689.52      638.68     88.69 o 
   7  15   5     7830.17     7191.66    389.76 o 
   8  15   5     3106.54     3612.32    300.32 o 
   9  15   5     4140.86     4525.83    339.47 o 
  10  15   5      137.77      507.70    176.06 o 
  11  15   5       16.37        5.05    147.08 o 
  12  15   5       56.41       18.67    167.17 o 
 -13  16   5    13144.97    13620.16    828.90 o 
 -12  16   5     1479.04     1299.57    324.60 o 
 -11  16   5     2081.03     1989.70    270.86 o 
 -10  16   5     4371.25     5423.86    420.97 o 
  -9  16   5     7696.27     8151.68    477.78 o 
  -8  16   5    10873.10    11360.69    523.65 o 
  -7  16   5    14514.27    15470.14    464.91 o 
  -6  16   5      784.26      570.01    106.81 o 
  -5  16   5     1877.80     1804.90    162.27 o 
  -4  16   5      871.63      893.58    169.13 o 
  -3  16   5     1089.83     1164.62    204.14 o 
  -2  16   5     8444.63     7940.24    362.57 o 
  -1  16   5      173.69      171.42    127.45 o 
   0  16   5      289.21      248.01     91.89 o 
   1  16   5      454.45      626.70    102.58 o 
   2  16   5    10482.94     9990.16    312.88 o 
   3  16   5    16821.39    16263.77    402.73 o 
   4  16   5     2201.80     2095.82    152.33 o 
   5  16   5     1663.84     1610.63    181.80 o 
   6  16   5      156.42       68.69     86.42 o 
   7  16   5      518.15      457.49    142.28 o 
   8  16   5    13658.99    13430.27    552.78 o 
   9  16   5     8827.82     9147.41    470.33 o 
  10  16   5     8620.65     8213.53    449.50 o 
 -11  17   5        0.37      -24.92    423.66 o 
 -10  17   5      565.83      505.82    286.60 o 
  -9  17   5      530.55      704.15    212.39 o 
  -8  17   5      520.70      459.96    157.69 o 
  -7  17   5        9.98      230.44    144.19 o 
  -6  17   5      219.33       -9.76    151.26 o 
  -5  17   5      106.92     -107.10    107.10 o 
  -4  17   5      903.41      869.03    117.58 o 
  -3  17   5     1319.11     1725.60    181.54 o 
  -2  17   5     2450.30     2179.49    185.50 o 
  -1  17   5     1624.28     1606.64    163.03 o 
   0  17   5     1121.36     1034.47    125.08 o 
   1  17   5      116.20      186.17     80.60 o 
   2  17   5      834.81      927.11    117.66 o 
   3  17   5     2237.32     2317.73    176.85 o 
   4  17   5     5579.52     5177.83    258.74 o 
   5  17   5     2555.40     2392.99    160.54 o 
   6  17   5     1427.13     1408.56    172.89 o 
   7  17   5       53.24      -88.89    121.15 o 
   8  17   5        1.09     -127.19    136.78 o 
   9  17   5       20.32      110.26    144.80 o 
 -10  18   5     3934.13     3062.49    439.72 o 
  -9  18   5      182.16      329.53    157.64 o 
  -8  18   5     7223.32     7207.87    384.75 o 
  -7  18   5     1541.97     1587.25    220.21 o 
  -6  18   5      529.55       45.39    129.97 o 
  -5  18   5     5950.60     5827.63    349.03 o 
  -4  18   5     5069.57     5295.02    295.07 o 
  -3  18   5    17109.62    18386.60    635.53 o 
  -2  18   5    26074.86    26688.61    759.55 o 
  -1  18   5      404.93      292.54    112.17 o 
   0  18   5     4109.66     4275.83    284.75 o 
   1  18   5     2470.04     2202.43    158.61 o 
   2  18   5      135.49      233.88     93.53 o 
   3  18   5    10780.38    11440.21    361.77 o 
   4  18   5     4025.38     4028.15    204.11 o 
   5  18   5     1171.08     1235.89    144.93 o 
   6  18   5     2946.39     2815.75    227.69 o 
   7  18   5      971.89      838.18    144.91 o 
   8  18   5      395.82       84.97    129.71 o 
  -8  19   5        1.09       42.90    164.51 o 
  -7  19   5      216.76      280.19    131.36 o 
  -6  19   5        4.41      -50.00    217.07 o 
  -5  19   5       70.39      268.33    114.27 o 
  -4  19   5      283.91     1093.07    228.52 o 
  -3  19   5      495.75      608.87    187.97 o 
  -2  19   5      407.91      440.70    245.58 o 
  -1  19   5       37.47      300.33    123.69 o 
   0  19   5       86.92      -49.81     95.88 o 
   1  19   5       22.24       39.11    110.19 o 
   2  19   5       84.23      359.19    118.40 o 
   3  19   5     2391.76     2589.29    177.93 o 
   4  19   5     1350.14     1449.55    166.52 o 
   5  19   5      171.64      327.02    132.60 o 
   6  19   5     1299.02     1404.76    180.31 o 
  -6  20   5     3208.45     3420.30    321.92 o 
  -5  20   5    13203.02    13995.86    608.83 o 
  -4  20   5      264.88      697.12    199.38 o 
  -3  20   5    10856.30    10599.56    617.72 o 
  -2  20   5     2486.42     2327.77    319.82 o 
  -1  20   5      961.72      420.03    132.70 o 
   0  20   5      349.83      231.21     96.80 o 
   1  20   5     1449.39     1057.62    153.06 o 
   2  20   5     1906.18     2007.08    385.85 o 
   3  20   5     3855.77     3923.35    241.21 o 
 -20   0   6       70.20     1102.01    280.43 o 
 -18   0   6       42.18     -125.91    234.09 o 
 -16   0   6     1234.67     1716.44    332.47 o 
 -14   0   6     7783.14     7907.71    331.19 o 
 -12   0   6     1128.78     1214.82    208.10 o 
 -10   0   6      265.47      422.17     74.96 o 
  -8   0   6     9133.53     9917.55    315.21 o 
  -6   0   6       10.81      153.17     58.06 o 
  -4   0   6    24254.20    24064.63    563.96 o 
  -2   0   6    22648.38    25359.17    483.39 o 
   0   0   6       20.94      131.09    124.53 o 
   2   0   6    60989.95    60865.17   1323.74 o 
   4   0   6    27523.37    27382.82    767.44 o 
   6   0   6     1449.16     1447.57    206.90 o 
   8   0   6       64.42      286.49    167.42 o 
  10   0   6    27432.15    28662.30   1040.88 o 
  12   0   6      317.11      253.15    196.00 o 
  14   0   6     6247.97     7127.48    597.06 o 
  16   0   6     1377.42     1648.61    348.43 o 
 -20   1   6    22897.15    23701.81    919.22 o 
 -19   1   6     6248.19     5982.14    617.23 o 
 -18   1   6     4130.65     3197.84    297.04 o 
 -17   1   6     7051.92     7030.94    429.43 o 
 -16   1   6    20943.40    20546.81    714.45 o 
 -15   1   6    10929.20    10203.90    352.33 o 
 -14   1   6    57053.04    54683.55    689.84 o 
 -13   1   6     2595.26     2650.22    132.40 o 
 -12   1   6     4749.68     4346.29    162.76 o 
 -11   1   6     1755.67     1752.26    104.35 o 
 -10   1   6    12078.41    12347.48    241.81 o 
  -9   1   6        7.24      -11.45     46.43 o 
  -8   1   6    27175.37    31491.40    388.29 o 
  -7   1   6     4140.76     4160.66    128.02 o 
  -6   1   6     2056.27     2076.14     79.08 o 
  -5   1   6    22386.45    23251.79    283.65 o 
  -4   1   6   105113.50   101505.67    783.41 o 
  -3   1   6    34077.70    34456.23    396.10 o 
  -2   1   6    85420.00    92362.92   1675.70 o 
  -1   1   6    22425.53    23220.08    323.80 o 
   0   1   6      550.79      682.51    105.83 o 
   1   1   6    62495.07    61289.00    924.81 o 
   2   1   6    60471.59    60182.16    699.44 o 
   3   1   6    11036.30    10522.14    276.13 o 
   4   1   6    11399.80     9397.65    350.20 o 
   5   1   6     1171.98      878.26     65.69 o 
   6   1   6    12281.64    13170.02    263.93 o 
   7   1   6     2428.88     2344.48    145.53 o 
   8   1   6      551.63      737.80    178.73 o 
   9   1   6     1282.56     1411.42    284.80 o 
  10   1   6    12042.85    11699.48    459.08 o 
  11   1   6      687.14      783.67    156.30 o 
  12   1   6     1507.48     1751.90    223.68 o 
  13   1   6     1049.25     1239.20    290.37 o 
  14   1   6     5922.17     6144.81    394.73 o 
  15   1   6      924.26      977.90    179.30 o 
  16   1   6      264.90      303.62    241.68 o 
  17   1   6      400.56      159.18    140.74 o 
 -20   2   6      697.59     1052.00    267.77 o 
 -19   2   6      160.74     -200.05    290.45 o 
 -18   2   6     2616.03     3137.93    445.22 o 
 -17   2   6       17.97      556.50    279.48 o 
 -16   2   6        0.39      -15.52    186.47 o 
 -15   2   6       56.87      220.50    115.33 o 
 -14   2   6        2.28       39.18     96.66 o 
 -13   2   6       21.77      -22.19     71.69 o 
 -12   2   6     3875.44     3399.12    150.89 o 
 -11   2   6     6164.87     6040.99    256.56 o 
 -10   2   6     9886.11     9486.95    227.59 o 
  -9   2   6     1262.05     1165.34     87.62 o 
  -8   2   6     3883.38     4544.21    137.60 o 
  -7   2   6     1375.65     1472.29     65.21 o 
  -6   2   6     1453.18     1675.19     71.59 o 
  -5   2   6      643.42      809.99     54.66 o 
  -4   2   6    11920.14    11328.72    161.04 o 
  -3   2   6     2585.18     2476.16     75.88 o 
  -2   2   6      460.59      370.02     50.01 o 
  -1   2   6    68557.85    69921.54    752.73 o 
   0   2   6    31164.06    31060.10    591.33 o 
   1   2   6    25352.85    24943.01    374.00 o 
   2   2   6     1909.79     1701.37     88.22 o 
   3   2   6     6371.84     6631.17    172.51 o 
   4   2   6      400.55      229.71     89.44 o 
   5   2   6    11970.86    10536.40    226.40 o 
   6   2   6    38132.52    39793.01    509.25 o 
   7   2   6    30866.91    29579.68    564.93 o 
   8   2   6    16294.13    16346.19    396.44 o 
   9   2   6     6599.82     7078.37    340.73 o 
  10   2   6     1012.16      850.88    305.90 o 
  11   2   6      267.28      564.16    136.80 o 
  12   2   6     6467.58     6000.66    363.88 o 
  13   2   6      887.64      821.22    164.96 o 
  14   2   6    11005.06    11331.49    984.21 o 
  15   2   6     2022.66     1538.46    229.81 o 
  16   2   6       45.40       14.92    129.71 o 
  17   2   6     6159.57     6408.24    633.82 o 
 -19   3   6     7923.67     7755.88    543.32 o 
 -18   3   6     8083.23     8047.50    508.68 o 
 -17   3   6     6994.58     7729.32    486.35 o 
 -16   3   6       83.66      188.34    271.45 o 
 -15   3   6     8490.23     8602.88    515.87 o 
 -14   3   6     6937.45     6857.15    362.63 o 
 -13   3   6     4215.99     4366.61    237.57 o 
 -12   3   6    10124.14    10795.60    361.48 o 
 -11   3   6      631.70      477.50     93.77 o 
 -10   3   6    83065.51    83112.38   1039.33 o 
  -9   3   6     2103.10     2068.74     90.44 o 
  -8   3   6     1152.40      990.75     61.79 o 
  -7   3   6        0.51       -5.80     30.55 o 
  -6   3   6    15878.46    14241.70    203.44 o 
  -5   3   6    16764.47    16407.54    275.92 o 
  -4   3   6    39607.02    37354.64    324.50 o 
  -3   3   6     8440.48     7400.87    127.28 o 
  -2   3   6    45911.10    48382.52    418.29 o 
  -1   3   6    38151.63    40814.71    528.84 o 
   0   3   6     3898.89     3581.67    196.08 o 
   1   3   6    28772.20    29886.50    324.71 o 
   2   3   6    27326.46    26250.98    557.27 o 
   3   3   6    37139.52    36450.96    630.32 o 
   4   3   6     2468.01     1925.19    111.69 o 
   5   3   6     1725.47     1368.98    114.81 o 
   6   3   6     6215.35     6398.98    169.69 o 
   7   3   6      422.25      264.84     46.62 o 
   8   3   6     8938.76     9125.34    225.49 o 
   9   3   6      807.09      770.60    122.05 o 
  10   3   6      122.11       88.71     90.59 o 
  11   3   6      952.03     1158.71    176.65 o 
  12   3   6     4165.73     4327.15    311.17 o 
  13   3   6     9110.40     9137.26    455.71 o 
  14   3   6    11826.85    11402.33    528.55 o 
  15   3   6     8099.35     7814.85    452.07 o 
  16   3   6     3119.03     3664.16    504.90 o 
  17   3   6     1892.76     1936.02    392.71 o 
 -19   4   6      557.75      717.27    247.31 o 
 -18   4   6     1210.84     1446.21    247.97 o 
 -17   4   6     8999.11     9199.42    542.28 o 
 -16   4   6     4249.92     4308.30    266.60 o 
 -15   4   6       61.03       54.67    125.89 o 
 -14   4   6      541.48      141.97    133.35 o 
 -13   4   6       58.08       32.06    125.70 o 
 -12   4   6    11450.21    11340.73    496.75 o 
 -11   4   6    49299.63    50124.66   1054.43 o 
 -10   4   6    33829.57    33036.73    619.71 o 
  -9   4   6    29662.57    30192.65    561.99 o 
  -8   4   6     1123.99      950.49     46.00 o 
  -7   4   6        0.65        4.98     28.50 o 
  -6   4   6     4333.18     4487.65    111.47 o 
  -5   4   6     2577.25     1867.14     72.83 o 
  -4   4   6     6459.85     5801.64    113.17 o 
  -3   4   6    20619.35    21566.63    237.26 o 
  -2   4   6     2214.88     2534.21     81.07 o 
  -1   4   6     6521.04     5816.82    188.99 o 
   0   4   6    37077.36    36208.89    593.90 o 
   1   4   6    11003.73    11694.62    212.09 o 
   2   4   6     6412.12     6998.77    248.79 o 
   3   4   6      192.72      251.61     70.45 o 
   4   4   6     9546.59     9136.92    240.41 o 
   5   4   6    13742.75    12706.71    370.36 o 
   6   4   6    70918.41    71088.72    927.63 o 
   7   4   6    83575.43    81740.56    853.09 o 
   8   4   6    70319.36    71441.40    827.07 o 
   9   4   6    15918.79    15108.83    305.82 o 
  10   4   6     9975.29     9747.63    347.90 o 
  11   4   6    12350.09    12833.07    413.35 o 
  12   4   6    15262.26    14937.31    465.41 o 
  13   4   6     6757.84     6844.99    325.18 o 
  14   4   6    23672.35    23189.93    758.20 o 
  15   4   6      914.78      914.52    241.98 o 
  16   4   6      244.24      189.50    187.68 o 
  17   4   6      509.37      495.53    274.16 o 
 -19   5   6        1.21       18.83    283.25 o 
 -18   5   6    15519.62    15508.99   1025.26 o 
 -17   5   6       12.58     -150.38    150.38 o 
 -16   5   6     2800.05     2922.17    360.83 o 
 -15   5   6      725.21      350.71    265.24 o 
 -14   5   6     2850.78     2776.63    280.27 o 
 -13   5   6     4178.25     4539.41    342.32 o 
 -12   5   6     1178.07     1398.95    254.76 o 
 -11   5   6     2714.91     2484.08    427.96 o 
 -10   5   6     8527.59     9083.99    373.00 o 
  -9   5   6     3175.15     3783.17    159.09 o 
  -8   5   6     1909.83     1801.93     75.26 o 
  -7   5   6    18654.41    18230.02    246.89 o 
  -6   5   6    15767.46    16526.20    257.31 o 
  -5   5   6    21624.78    23571.88    309.92 o 
  -4   5   6     1099.79      951.55     56.14 o 
  -3   5   6     6812.84     6881.12    140.07 o 
  -2   5   6      324.62      354.57     38.59 o 
  -1   5   6    10231.82     9689.71    251.35 o 
   0   5   6     4479.64     3684.32    133.92 o 
   1   5   6     2374.60     2024.55    160.28 o 
   2   5   6     1270.74     1220.16    101.59 o 
   3   5   6     4573.47     4252.56    162.19 o 
   4   5   6     3002.53     3094.27    165.95 o 
   5   5   6     1302.73     1433.28    117.72 o 
   6   5   6     2454.98     2583.15    196.21 o 
   7   5   6    12509.25    12132.69    349.50 o 
   8   5   6     2445.21     2447.84    106.34 o 
   9   5   6       25.37       19.01     60.48 o 
  10   5   6     5768.59     4887.69    182.42 o 
  11   5   6      232.20      476.33    105.25 o 
  12   5   6        3.88      -13.38     90.87 o 
  13   5   6     6438.68     6511.92    318.73 o 
  14   5   6      446.26      276.91    158.79 o 
  15   5   6     3863.89     4097.00    528.91 o 
  16   5   6        0.07       43.65    214.38 o 
  17   5   6      138.04       60.02    241.67 o 
 -19   6   6     1180.35     1509.92    209.33 o 
 -18   6   6      215.03      164.04    300.74 o 
 -17   6   6     6119.20     6618.67    487.69 o 
 -16   6   6        4.08     -173.06    214.99 o 
 -15   6   6     1801.38     1425.84    222.28 o 
 -14   6   6     3079.36     2690.71    270.11 o 
 -13   6   6     3760.35     3473.00    296.46 o 
 -12   6   6    16945.38    16539.21    620.21 o 
 -11   6   6    15765.21    15823.07    434.80 o 
 -10   6   6    21284.01    20554.59    388.27 o 
  -9   6   6       43.71       89.61     63.46 o 
  -8   6   6    21505.52    20833.58    412.04 o 
  -7   6   6    35320.02    35687.02    450.08 o 
  -6   6   6     1765.00     1572.62     82.50 o 
  -5   6   6      660.90      634.83     57.51 o 
  -4   6   6     6452.32     5808.83    146.46 o 
  -3   6   6    17768.35    17748.71    249.52 o 
  -2   6   6     8078.26     8376.31    138.72 o 
  -1   6   6    22030.34    20981.74    303.63 o 
   0   6   6      840.76     1037.34     93.34 o 
   1   6   6      816.85      970.00     93.51 o 
   2   6   6     2421.08     2482.08    113.92 o 
   3   6   6    14583.45    15820.69    277.98 o 
   4   6   6      121.80      149.58     46.19 o 
   5   6   6      872.37      444.09    124.88 o 
   6   6   6     7064.94     6560.00    255.05 o 
   7   6   6     9889.23     9559.26    200.81 o 
   8   6   6     7920.31     7269.47    177.98 o 
   9   6   6       71.36       83.23     54.79 o 
  10   6   6     1942.26     2034.86    124.97 o 
  11   6   6      906.14     1064.96    137.77 o 
  12   6   6      423.49      553.69    151.15 o 
  13   6   6       56.57      195.46    137.36 o 
  14   6   6      467.76      378.56    305.88 o 
  15   6   6      827.05      612.10    177.91 o 
  16   6   6     1724.44     1466.72    364.36 o 
 -19   7   6        1.86     -193.64    193.64 o 
 -18   7   6     2253.53     2353.10    197.79 o 
 -17   7   6      768.49      590.86    189.92 o 
 -16   7   6      140.81     -200.58    200.58 o 
 -15   7   6       75.68      112.38    395.28 o 
 -14   7   6     4428.49     4061.38    343.65 o 
 -13   7   6     9075.63     9054.99    493.25 o 
 -12   7   6     2614.07     2673.26    203.84 o 
 -11   7   6     2837.78     3074.03    206.85 o 
 -10   7   6      475.96      375.83     68.40 o 
  -9   7   6     6742.17     6257.29    196.02 o 
  -8   7   6    41505.34    43502.03    628.90 o 
  -7   7   6    47483.14    48496.13    483.25 o 
  -6   7   6    40637.62    40350.80    423.07 o 
  -5   7   6     4963.00     4833.19    149.61 o 
  -4   7   6     2522.56     2244.51    103.73 o 
  -3   7   6      458.62      303.78     47.01 o 
  -2   7   6     5553.69     5782.35    154.29 o 
  -1   7   6    16061.19    16036.49    349.82 o 
   0   7   6    48418.41    50485.92    668.55 o 
   1   7   6    35084.31    36691.95    554.38 o 
   2   7   6      504.09      612.55     70.37 o 
   3   7   6    12317.26    12153.30    257.57 o 
   4   7   6     5373.11     5113.28    160.98 o 
   5   7   6     7364.44     7215.14    234.56 o 
   6   7   6     4814.53     3654.90    316.51 o 
   7   7   6       64.59       17.43     48.09 o 
   8   7   6      360.02      283.32     48.25 o 
   9   7   6    39003.40    38479.78    524.86 o 
  10   7   6    12460.83    12839.23    295.41 o 
  11   7   6    42883.93    42629.70    684.03 o 
  12   7   6     9131.70     8353.94    638.60 o 
  13   7   6     1336.41     1817.43    250.07 o 
  14   7   6        0.36       22.59    149.29 o 
  15   7   6     2266.36     2072.97    438.12 o 
  16   7   6      138.03      126.25    166.98 o 
 -18   8   6      135.15     -222.57    222.57 o 
 -17   8   6     3711.14     3849.40    378.95 o 
 -16   8   6      275.40     -139.04    139.04 o 
 -15   8   6    13104.54    12760.10    464.43 o 
 -14   8   6     2189.69     2000.10    183.79 o 
 -13   8   6    21010.87    22134.98    571.80 o 
 -12   8   6    10412.45    10599.05    371.02 o 
 -11   8   6        0.77       11.62     90.03 o 
 -10   8   6     3005.06     3061.69    219.28 o 
  -9   8   6    43046.81    40344.25   1220.24 o 
  -8   8   6      743.50      871.48     57.11 o 
  -7   8   6   119548.24   119810.32   1402.25 o 
  -6   8   6     3974.94     3891.46    110.71 o 
  -5   8   6    19231.86    18745.49    308.41 o 
  -4   8   6      966.86     1125.05     78.11 o 
  -3   8   6     9906.38    10364.54    235.89 o 
  -2   8   6    14844.13    14490.54    267.99 o 
  -1   8   6    49303.71    47977.89    684.34 o 
   0   8   6     2173.25     2004.79    100.76 o 
   1   8   6    21425.70    20319.49    313.53 o 
   2   8   6      432.21      506.36     54.99 o 
   3   8   6    10423.33    10066.20    247.19 o 
   4   8   6     6143.37     6057.24    189.60 o 
   5   8   6     4203.38     4192.60    167.84 o 
   6   8   6     8146.63     7576.61    206.64 o 
   7   8   6      260.69      249.18     48.39 o 
   8   8   6       17.03       89.72     49.42 o 
   9   8   6    24754.73    24835.20    407.12 o 
  10   8   6     4003.78     4496.69    228.01 o 
  11   8   6    22031.00    22472.07    888.02 o 
  12   8   6       14.94       71.42    215.75 o 
  13   8   6     1454.47     1491.55    228.54 o 
  14   8   6     1770.59     1880.48    274.19 o 
  15   8   6     2978.29     3679.25    381.61 o 
  16   8   6     3569.42     3631.79    452.94 o 
 -18   9   6        2.38       -4.64    176.48 o 
 -17   9   6      425.15      306.70    213.08 o 
 -16   9   6        2.93     -113.23    338.52 o 
 -15   9   6      276.80       10.42    171.65 o 
 -14   9   6      292.59       95.03    224.50 o 
 -13   9   6       59.20       24.66    112.04 o 
 -12   9   6     1443.37     1154.69    137.08 o 
 -11   9   6      174.85      113.39    110.33 o 
 -10   9   6        9.39       -0.20     76.57 o 
  -9   9   6     2130.57     2089.46    143.26 o 
  -8   9   6        0.69      227.85    105.63 o 
  -7   9   6    24049.04    22754.71    752.80 o 
  -6   9   6     1494.44     1494.10    129.35 o 
  -5   9   6     5205.72     4929.44    190.62 o 
  -4   9   6      844.94      740.34     74.96 o 
  -3   9   6        0.97      -17.72     66.37 o 
  -2   9   6     7234.14     7006.91    355.61 o 
  -1   9   6    33373.03    33159.59    573.19 o 
   0   9   6     3949.08     4412.74    175.32 o 
   1   9   6    11689.01    12267.46    332.35 o 
   2   9   6     2778.99     2921.55    113.07 o 
   3   9   6    15934.87    15785.57    297.07 o 
   4   9   6    14428.63    14257.66    287.09 o 
   5   9   6     5168.05     5145.20    256.20 o 
   6   9   6     7609.72     7317.52    224.64 o 
   7   9   6       55.23       74.24     38.28 o 
   8   9   6      819.31      645.19     67.80 o 
   9   9   6    26202.13    26397.40    538.77 o 
  10   9   6       56.10      167.17    121.81 o 
  11   9   6    45156.66    44116.84   1028.18 o 
  12   9   6        1.88      -63.77    136.10 o 
  13   9   6      533.83      456.45    143.15 o 
  14   9   6     2919.53     3388.53    515.58 o 
  15   9   6     1526.15     1741.69    290.34 o 
 -17  10   6    15652.67    15688.41    769.38 o 
 -16  10   6       56.70      -63.69    236.61 o 
 -15  10   6      375.29      -42.18    167.96 o 
 -14  10   6       66.49     -188.85    188.85 o 
 -13  10   6       77.37       33.79    154.71 o 
 -12  10   6      122.11       82.88    157.09 o 
 -11  10   6    11568.76    12505.41    377.32 o 
 -10  10   6     8714.88     8717.17    291.09 o 
  -9  10   6     5011.71     4450.43    190.25 o 
  -8  10   6     5707.41     5076.85    428.51 o 
  -7  10   6    72887.49    72823.68   1136.87 o 
  -6  10   6      358.44      270.69    127.56 o 
  -5  10   6     8325.33     7354.02    342.19 o 
  -4  10   6    11411.22    10414.63    397.78 o 
  -3  10   6      219.88      150.05     57.55 o 
  -2  10   6    68137.55    69075.54    812.37 o 
  -1  10   6    61289.38    61752.48    864.04 o 
   0  10   6    13112.70    12952.56    332.00 o 
   1  10   6    23474.39    23410.71    363.61 o 
   2  10   6     4189.02     4287.20    139.80 o 
   3  10   6     6393.42     6186.21    230.79 o 
   4  10   6    10114.89    10361.94    256.63 o 
   5  10   6       56.05      143.74     70.68 o 
   6  10   6      369.05      343.95     47.85 o 
   7  10   6     3886.17     3431.86    148.21 o 
   8  10   6     1191.59     1172.79    124.93 o 
   9  10   6     7621.96     7664.37    291.09 o 
  10  10   6        9.12      373.62    148.87 o 
  11  10   6    12088.44    11432.11    472.75 o 
  12  10   6       24.17      -55.48    111.18 o 
  13  10   6      140.27        3.09    150.09 o 
  14  10   6     1353.91     1363.85    246.14 o 
  15  10   6      184.02      154.85    170.05 o 
 -17  11   6       94.82      352.84    359.30 o 
 -16  11   6      299.53      372.11    208.75 o 
 -15  11   6      235.17      249.72    176.55 o 
 -14  11   6      239.82      545.06    174.17 o 
 -13  11   6       25.04      109.57    158.07 o 
 -12  11   6     1768.13     2047.13    277.81 o 
 -11  11   6     4166.21     4497.40    346.97 o 
 -10  11   6      658.55      507.45    165.60 o 
  -9  11   6        2.15      -98.65    215.95 o 
  -8  11   6     5198.42     5114.38    340.01 o 
  -7  11   6     5073.17     5434.73    486.45 o 
  -6  11   6      880.77      898.04    151.20 o 
  -5  11   6       57.46      -60.29     60.29 o 
  -4  11   6     1363.37     1135.31    122.65 o 
  -3  11   6     5000.87     4833.97    189.12 o 
  -2  11   6    37766.19    37269.11    710.37 o 
  -1  11   6    36446.51    36477.69    544.42 o 
   0  11   6    12688.06    13576.33    334.20 o 
   1  11   6    14608.91    14253.60    334.08 o 
   2  11   6        9.90      -18.49     45.39 o 
   3  11   6      335.18      354.54     54.98 o 
   4  11   6      265.05      315.29     66.78 o 
   5  11   6     5492.74     4985.08    189.69 o 
   6  11   6     2108.49     2215.80    129.39 o 
   7  11   6    16333.41    16286.14    340.06 o 
   8  11   6     1308.22     1018.87    123.87 o 
   9  11   6     1673.31     1681.00    153.91 o 
  10  11   6     2135.94     2139.69    223.01 o 
  11  11   6     1813.12     1550.41    206.77 o 
  12  11   6      228.32      163.62    118.00 o 
  13  11   6     6379.91     6383.08    655.90 o 
  14  11   6     1025.95     1040.31    221.36 o 
 -16  12   6    11097.05    11887.76    672.16 o 
 -15  12   6     2730.08     2326.49    519.47 o 
 -14  12   6     6772.78     6565.88    478.00 o 
 -13  12   6     3826.56     5010.08    411.98 o 
 -12  12   6      628.36      792.25    199.90 o 
 -11  12   6    34705.82    35642.91   1029.34 o 
 -10  12   6    15112.04    14842.51    619.55 o 
  -9  12   6     4282.24     3911.67    321.31 o 
  -8  12   6     9764.13     9630.04    464.68 o 
  -7  12   6     7263.93     6955.27    381.23 o 
  -6  12   6     2802.50     2227.30    123.94 o 
  -5  12   6     1125.45     1132.42    108.90 o 
  -4  12   6      353.03      330.77     61.99 o 
  -3  12   6      493.77      469.14     65.29 o 
  -2  12   6      976.49     1234.01    139.46 o 
  -1  12   6    37245.73    36349.36    565.12 o 
   0  12   6    10976.63    10629.93    306.53 o 
   1  12   6    19148.63    18990.77    345.77 o 
   2  12   6     9329.90    10016.49    269.71 o 
   3  12   6        8.36      -28.36     62.17 o 
   4  12   6     3455.54     3095.54    156.58 o 
   5  12   6     7553.64     7194.86    242.28 o 
   6  12   6     6094.89     6163.79    205.67 o 
   7  12   6    11730.58    12609.13    387.74 o 
   8  12   6    10643.22    11606.79    376.91 o 
   9  12   6     1190.72     1150.24    175.50 o 
  10  12   6        0.54      -19.87    149.56 o 
  11  12   6      685.60      528.93    140.81 o 
  12  12   6       22.17      -59.09    126.49 o 
  13  12   6      354.23      247.94    165.15 o 
  14  12   6     1239.34      730.79    214.40 o 
 -15  13   6     2700.55     2999.33    364.55 o 
 -14  13   6     1415.07     1921.81    511.05 o 
 -13  13   6     1366.91     1628.23    493.38 o 
 -12  13   6      920.37      354.98    220.94 o 
 -11  13   6      148.21       66.99    256.25 o 
 -10  13   6     1268.32      986.73    202.88 o 
  -9  13   6      792.12      332.91    361.51 o 
  -8  13   6     2232.40     2392.16    332.04 o 
  -7  13   6      133.47      270.75    145.16 o 
  -6  13   6      237.65      257.15     69.82 o 
  -5  13   6     6293.63     5983.13    239.14 o 
  -4  13   6     3458.33     3237.44    142.16 o 
  -3  13   6     3595.56     3393.20    160.15 o 
  -2  13   6        1.25       24.22     69.80 o 
  -1  13   6     4507.74     4419.35    206.93 o 
   0  13   6        9.46      212.77     92.70 o 
   1  13   6     2206.61     2167.50    160.39 o 
   2  13   6    21781.44    21257.83    416.89 o 
   3  13   6    12933.37    13182.88    326.80 o 
   4  13   6     6623.18     6816.03    237.27 o 
   5  13   6        9.18        4.20     71.54 o 
   6  13   6       37.78      123.01     67.59 o 
   7  13   6     3628.82     4030.77    237.32 o 
   8  13   6     5148.09     5121.32    328.72 o 
   9  13   6     2316.18     2609.65    250.11 o 
  10  13   6     3850.44     3666.63    287.95 o 
  11  13   6       21.53       91.82    172.94 o 
  12  13   6      629.34     1093.91    195.56 o 
  13  13   6     5804.77     6165.90    396.13 o 
 -15  14   6     1236.18     1805.87    446.53 o 
 -14  14   6     1858.89     1851.96    305.74 o 
 -13  14   6     1849.16     1546.97    263.36 o 
 -12  14   6       43.79     -177.39    177.39 o 
 -11  14   6     1294.24     1083.91    208.93 o 
 -10  14   6     2576.54     2412.13    279.67 o 
  -9  14   6     1372.59     1339.06    217.00 o 
  -8  14   6      445.16      -67.84    180.92 o 
  -7  14   6     4472.95     4592.96    280.10 o 
  -6  14   6     4354.92     4319.93    344.07 o 
  -5  14   6      675.81      668.39    115.35 o 
  -4  14   6     5125.06     5111.84    228.60 o 
  -3  14   6        3.01       89.99     67.82 o 
  -2  14   6     1749.83     1373.09    129.66 o 
  -1  14   6    10917.59    11133.81    329.35 o 
   0  14   6    22923.72    23417.90    490.28 o 
   1  14   6    14657.96    16029.51    651.22 o 
   2  14   6    30237.92    32263.33    542.25 o 
   3  14   6     2459.90     3068.14    173.83 o 
   4  14   6     2546.45     2692.58    166.16 o 
   5  14   6     1423.75     1541.81    124.79 o 
   6  14   6     7172.58     7165.96    274.80 o 
   7  14   6     7040.49     7177.29    311.92 o 
   8  14   6     9308.45    10487.33    463.85 o 
   9  14   6     2343.37     2426.72    255.55 o 
  10  14   6       70.00      296.99    151.79 o 
  11  14   6      103.10      240.70    135.37 o 
  12  14   6      617.47      473.39    152.37 o 
 -14  15   6    11023.34    11254.35    881.79 o 
 -13  15   6      449.01      268.75    174.77 o 
 -12  15   6     3300.97     2868.33    385.76 o 
 -11  15   6        7.72        3.21    205.49 o 
 -10  15   6      383.40      568.69    211.67 o 
  -9  15   6     9100.84     8930.60    496.88 o 
  -8  15   6    12507.54    12415.81    863.06 o 
  -7  15   6      610.50      497.67    215.36 o 
  -6  15   6     3007.72     3671.75    225.46 o 
  -5  15   6     1440.69     1125.67    141.62 o 
  -4  15   6     6819.69     6617.11    253.29 o 
  -3  15   6     3782.17     3474.61    198.59 o 
  -2  15   6      388.70      152.91    121.65 o 
  -1  15   6      477.90      351.31     81.20 o 
   0  15   6      104.14      134.75    151.86 o 
   1  15   6    25363.58    25492.51    737.48 o 
   2  15   6    17261.19    17623.59    406.93 o 
   3  15   6    28798.54    28869.68    530.56 o 
   4  15   6    15586.49    15266.84    380.37 o 
   5  15   6     8557.08     8323.41    283.82 o 
   6  15   6     1496.32     1279.33    195.64 o 
   7  15   6     1920.00     1934.78    413.77 o 
   8  15   6     6040.38     5508.33    402.09 o 
   9  15   6     9578.14     9939.93    485.12 o 
  10  15   6     8683.55     8953.12    466.53 o 
  11  15   6     1983.29     1754.36    235.89 o 
 -13  16   6     3776.69     3649.75    391.42 o 
 -12  16   6      724.02      581.45    197.72 o 
 -11  16   6      408.36      255.82    154.82 o 
 -10  16   6      661.90      957.28    217.35 o 
  -9  16   6      859.88      893.91    215.75 o 
  -8  16   6       33.83      -31.20    312.28 o 
  -7  16   6      506.91      582.36    175.49 o 
  -6  16   6     1262.52      777.50    139.69 o 
  -5  16   6       71.93      -32.97     87.07 o 
  -4  16   6     1669.41     1829.38    152.86 o 
  -3  16   6     4430.39     4126.66    379.79 o 
  -2  16   6     1099.61      876.55    116.05 o 
  -1  16   6      660.98      377.80     94.39 o 
   0  16   6     1701.56     1960.35    158.26 o 
   1  16   6     7608.75     7560.37    273.28 o 
   2  16   6      621.72      698.73    114.32 o 
   3  16   6       31.99      155.97     88.22 o 
   4  16   6     2162.40     2108.41    156.18 o 
   5  16   6      426.67      167.68    137.86 o 
   6  16   6       37.41      -76.25     94.54 o 
   7  16   6     1831.52     1653.00    228.82 o 
   8  16   6        7.10     -121.19    121.19 o 
   9  16   6     2920.29     3198.67    292.48 o 
  10  16   6     2353.76     2671.68    264.44 o 
 -11  17   6     2022.28     1783.63    292.43 o 
 -10  17   6       44.84      -91.78    284.20 o 
  -9  17   6     9796.55     9789.63    571.13 o 
  -8  17   6     1378.67     1221.56    211.74 o 
  -7  17   6     4656.40     4421.35    324.50 o 
  -6  17   6       30.83     -109.16    109.16 o 
  -5  17   6        3.19      -98.92     98.92 o 
  -4  17   6     8761.17     8536.70    346.79 o 
  -3  17   6     4769.16     5060.21    389.35 o 
  -2  17   6      346.80      284.76    133.41 o 
  -1  17   6     2690.33     2652.06    166.09 o 
   0  17   6      174.87      259.24     88.51 o 
   1  17   6     3121.37     3282.62    193.20 o 
   2  17   6     2101.12     1879.44    151.28 o 
   3  17   6      724.54      591.44    101.48 o 
   4  17   6      852.03     1001.16    173.15 o 
   5  17   6      934.79      863.38    125.86 o 
   6  17   6      377.40       98.93    103.98 o 
   7  17   6       15.02      -71.46    152.23 o 
   8  17   6      217.62      330.59    181.76 o 
   9  17   6     1906.24     2029.26    280.35 o 
 -10  18   6      553.62      729.12    214.68 o 
  -9  18   6      838.98     1151.14    230.25 o 
  -8  18   6        2.21      136.67    251.70 o 
  -7  18   6      711.68      500.23    107.41 o 
  -6  18   6       92.10      103.87    111.95 o 
  -5  18   6     1436.44     1688.76    192.47 o 
  -4  18   6     6722.24     6803.76    402.38 o 
  -3  18   6     6524.16     7559.01    422.02 o 
  -2  18   6     4022.77     4251.57    321.35 o 
  -1  18   6    10201.72     9763.24    454.82 o 
   0  18   6       40.40       97.08    113.60 o 
   1  18   6      464.23      362.33     95.87 o 
   2  18   6     2069.00     2011.92    162.77 o 
   3  18   6     1376.10     1187.11    139.33 o 
   4  18   6     1684.38     1859.39    242.05 o 
   5  18   6     3801.29     3427.06    219.89 o 
   6  18   6     1004.60      966.36    177.42 o 
   7  18   6       65.36      278.84    171.76 o 
  -8  19   6     3492.17     3240.79    405.02 o 
  -7  19   6       13.35       42.02    111.52 o 
  -6  19   6     5166.44     5374.33    312.42 o 
  -5  19   6        4.60      181.20    146.55 o 
  -4  19   6    20114.80    20937.76    709.50 o 
  -3  19   6     4541.76     5072.14    359.57 o 
  -2  19   6     4086.08     4374.08    335.68 o 
  -1  19   6     7188.11     6868.90    394.63 o 
   0  19   6       65.62      -17.18     95.75 o 
   1  19   6      187.30       66.07    178.55 o 
   2  19   6      168.75        1.04     96.31 o 
   3  19   6      109.99       26.63     92.88 o 
   4  19   6       76.02      124.77    105.31 o 
   5  19   6     4199.90     4329.61    304.00 o 
  -5  20   6     1798.62     2666.76    303.11 o 
  -4  20   6     4441.60     5412.77    389.70 o 
  -3  20   6      102.67      478.07    220.57 o 
  -2  20   6      991.67     1429.98    228.37 o 
  -1  20   6      373.01      105.47    124.75 o 
   0  20   6        0.72     -130.86    130.86 o 
   1  20   6      337.48       38.33    109.51 o 
   2  20   6      343.80      465.78    140.42 o 
 -19   0   7     8851.86     8129.44    721.64 o 
 -17   0   7     2512.66     2012.58    240.53 o 
 -15   0   7    32367.05    30700.04    951.93 o 
 -13   0   7     9800.63     9784.29    316.37 o 
 -11   0   7    15286.13    15934.14    707.04 o 
  -9   0   7     1620.97     1896.04    157.39 o 
  -7   0   7     2780.33     2935.76    175.35 o 
  -5   0   7    14482.08    14698.87    301.75 o 
  -3   0   7    83655.95    84217.55   1101.37 o 
  -1   0   7       56.34      259.76    125.31 o 
   1   0   7      583.95      620.83    146.05 o 
   3   0   7    19388.40    18549.10    687.62 o 
   5   0   7     3149.44     3326.83    215.20 o 
   7   0   7     1601.67     1646.80    222.70 o 
   9   0   7     1239.95     1333.86    243.21 o 
  11   0   7      169.95      255.52    172.49 o 
  13   0   7     1001.22     1403.43    316.43 o 
  15   0   7       21.13       78.22    163.57 o 
  17   0   7       58.68      188.50    234.93 o 
 -20   1   7       26.30      623.90    281.99 o 
 -19   1   7      227.23      138.92    155.25 o 
 -18   1   7     1514.78     1415.79    181.96 o 
 -17   1   7        0.22     -111.20    150.82 o 
 -16   1   7       75.67      185.72    133.80 o 
 -15   1   7     5666.34     5873.60    273.78 o 
 -14   1   7       12.52       41.49     63.33 o 
 -13   1   7     7809.73     7628.40    213.44 o 
 -12   1   7      535.17      551.78     69.39 o 
 -11   1   7     9298.21     9222.55    221.25 o 
 -10   1   7      455.04      344.29     65.62 o 
  -9   1   7       14.83       79.08     54.80 o 
  -8   1   7    10237.24    10447.28    245.03 o 
  -7   1   7     5105.47     5683.18    145.77 o 
  -6   1   7    18107.59    17768.94    281.57 o 
  -5   1   7    16444.28    15841.63    211.71 o 
  -4   1   7    14965.02    13965.64    300.02 o 
  -3   1   7    88167.87    87121.63    840.18 o 
  -2   1   7     6431.70     5458.55    247.04 o 
  -1   1   7      174.86      255.84     93.69 o 
   0   1   7    37541.19    38764.68    790.38 o 
   1   1   7     2629.40     2193.09    178.96 o 
   2   1   7     8675.87     8376.21    239.94 o 
   3   1   7    16227.01    14176.86    425.16 o 
   4   1   7      660.97      474.57     49.60 o 
   5   1   7     4257.91     4764.46    175.34 o 
   6   1   7     6272.35     6479.14    188.70 o 
   7   1   7    25910.62    25624.05    411.25 o 
   8   1   7     1987.97     1673.29    175.04 o 
   9   1   7     3604.52     3841.32    259.75 o 
  10   1   7       74.36       48.54    120.50 o 
  11   1   7     4006.45     4459.64    298.60 o 
  12   1   7     1377.21     1194.60    186.86 o 
  13   1   7    11130.15    10450.76    502.83 o 
  14   1   7     3873.91     3903.27    325.62 o 
  15   1   7     1376.01     1636.28    224.53 o 
  16   1   7     4892.66     5543.06    461.12 o 
  17   1   7     8642.21     7791.38    494.98 o 
 -20   2   7    10521.32    10981.93    510.06 o 
 -19   2   7     1152.72     1167.12    198.06 o 
 -18   2   7    10002.74     9901.92    447.96 o 
 -17   2   7      861.85     1325.53    180.11 o 
 -16   2   7    11530.14    11391.72    448.68 o 
 -15   2   7     5218.34     4782.06    225.25 o 
 -14   2   7     2525.15     2006.37    149.20 o 
 -13   2   7      433.77      396.47     63.88 o 
 -12   2   7      130.64      157.77     51.48 o 
 -11   2   7    39780.99    41448.87    505.12 o 
 -10   2   7    11215.86    10813.51    230.20 o 
  -9   2   7    22974.19    22465.72    336.92 o 
  -8   2   7    15439.04    15600.83    294.94 o 
  -7   2   7     3034.10     2992.65    107.72 o 
  -6   2   7    14119.57    13891.11    363.85 o 
  -5   2   7    24551.98    22966.57    255.81 o 
  -4   2   7    28901.59    26178.97    398.57 o 
  -3   2   7     9692.28     7921.48    153.84 o 
  -2   2   7    38672.27    37433.70    363.08 o 
  -1   2   7     1677.86     1617.20     94.96 o 
   0   2   7    10254.54     9727.43    338.47 o 
   1   2   7     5207.59     5186.24    257.24 o 
   2   2   7    20285.87    18754.20    493.05 o 
   3   2   7     9036.91     7679.06    201.20 o 
   4   2   7      444.35      433.78     82.81 o 
   5   2   7      472.73      561.51    110.71 o 
   6   2   7      160.66      216.15     57.18 o 
   7   2   7     7722.13     8077.84    228.01 o 
   8   2   7      622.86      627.90     98.99 o 
   9   2   7       27.53       35.82    149.10 o 
  10   2   7      774.73      751.18    118.70 o 
  11   2   7      130.38      163.16    168.99 o 
  12   2   7     2339.48     2350.20    246.18 o 
  13   2   7     2568.84     2408.87    260.33 o 
  14   2   7     4336.04     4338.57    463.46 o 
  15   2   7     3039.87     2805.42    298.02 o 
  16   2   7      746.41      976.14    230.24 o 
  17   2   7      775.51      694.00    292.69 o 
 -20   3   7        8.53      155.85    150.46 o 
 -19   3   7     4121.82     4893.57    343.84 o 
 -18   3   7    12146.20    12894.99    517.62 o 
 -17   3   7    10436.09    10620.35    452.13 o 
 -16   3   7     5773.79     6174.09    320.91 o 
 -15   3   7      240.44      105.17     93.27 o 
 -14   3   7        3.48       -9.68     82.99 o 
 -13   3   7     1377.89     1240.38    124.07 o 
 -12   3   7     8471.06     7352.34    307.92 o 
 -11   3   7    33731.24    33637.90    541.27 o 
 -10   3   7    13216.91    13400.11    434.06 o 
  -9   3   7    25844.10    24837.01    471.11 o 
  -8   3   7     4842.47     4267.90    116.36 o 
  -7   3   7     1216.31     1093.98     64.03 o 
  -6   3   7     1191.59     1060.92     71.29 o 
  -5   3   7     2653.16     2440.85     87.34 o 
  -4   3   7     2556.46     2408.24     81.11 o 
  -3   3   7     4527.75     4437.07    116.14 o 
  -2   3   7     6718.53     5857.79    150.89 o 
  -1   3   7    56039.62    58787.39    695.71 o 
   0   3   7   121686.67   127676.82   1617.73 o 
   1   3   7    67244.45    71089.34    810.99 o 
   2   3   7    54620.25    52029.71   2426.93 o 
   3   3   7     1343.71     1276.56    163.87 o 
   4   3   7    33601.56    34308.17    654.65 o 
   5   3   7    40017.18    40813.71    640.02 o 
   6   3   7    33644.29    33376.60    686.09 o 
   7   3   7   118005.69   117683.83   1124.41 o 
   8   3   7    24829.81    23830.60    570.43 o 
   9   3   7    17688.15    16607.28    428.08 o 
  10   3   7      777.50      681.09    131.51 o 
  11   3   7     3776.26     3340.74    263.74 o 
  12   3   7     1684.43     1102.39    177.38 o 
  13   3   7    22596.92    23027.52    746.46 o 
  14   3   7     7350.98     7451.63    443.23 o 
  15   3   7     5207.91     4937.96    367.45 o 
  16   3   7     9924.36    10447.26    837.76 o 
 -19   4   7     1956.23     1707.85    239.71 o 
 -18   4   7      983.17     1027.82    311.07 o 
 -17   4   7     6999.59     7100.33    381.43 o 
 -16   4   7     1321.16     1096.05    160.13 o 
 -15   4   7       64.25        8.56     85.41 o 
 -14   4   7     6621.17     6537.13    289.60 o 
 -13   4   7     1247.00     1128.57    121.06 o 
 -12   4   7      110.45       59.16     73.08 o 
 -11   4   7    24443.20    24018.64    464.87 o 
 -10   4   7     9129.11     8602.02    258.89 o 
  -9   4   7     9646.19     9019.89    297.06 o 
  -8   4   7      232.26      240.56     54.52 o 
  -7   4   7       51.83       68.03     68.42 o 
  -6   4   7        1.25       75.80     43.65 o 
  -5   4   7     2546.52     2192.17     79.54 o 
  -4   4   7    11555.54    11567.41    172.55 o 
  -3   4   7    17874.79    18223.75    244.59 o 
  -2   4   7    11442.81    12371.71    198.85 o 
  -1   4   7       40.79      175.04     53.04 o 
   0   4   7     2928.27     3212.98    174.68 o 
   1   4   7     1501.67     1651.56     93.39 o 
   2   4   7     3964.66     4015.31    206.58 o 
   3   4   7     8444.75     8174.35    470.22 o 
   4   4   7      302.47      312.79     76.09 o 
   5   4   7      308.87      231.54     75.52 o 
   6   4   7    16763.19    16886.00    399.29 o 
   7   4   7      931.59     1119.99     99.19 o 
   8   4   7    37238.92    37883.61    743.29 o 
   9   4   7       60.82       69.25     70.27 o 
  10   4   7        6.69        7.59     75.75 o 
  11   4   7      119.92       42.78    107.64 o 
  12   4   7     9817.37     8648.36    435.68 o 
  13   4   7     1444.67     1061.36    184.96 o 
  14   4   7    15114.30    15531.49    621.64 o 
  15   4   7     3549.31     3687.41    500.91 o 
  16   4   7     1159.90     1576.48    368.50 o 
 -19   5   7     3074.62     3312.23    299.58 o 
 -18   5   7    13397.76    13809.82    649.37 o 
 -17   5   7     6720.76     7064.56    392.78 o 
 -16   5   7     4796.37     4874.66    253.87 o 
 -15   5   7     1685.01     1692.64    147.47 o 
 -14   5   7     1097.24     1030.88    117.23 o 
 -13   5   7      930.86     1023.85    145.88 o 
 -12   5   7     8491.24     8519.07    284.82 o 
 -11   5   7    34333.63    34221.21    650.56 o 
 -10   5   7    27700.99    27553.20    488.67 o 
  -9   5   7     3988.91     3731.92    212.26 o 
  -8   5   7      137.06      156.91     39.30 o 
  -7   5   7     4186.60     4288.37    134.10 o 
  -6   5   7      442.11      365.51     53.97 o 
  -5   5   7     2499.00     2178.30    108.26 o 
  -4   5   7    10447.04     9985.23    198.34 o 
  -3   5   7     9391.91     9801.25    179.36 o 
  -2   5   7     2501.14     2293.74     82.29 o 
  -1   5   7    38433.28    36407.37    798.74 o 
   0   5   7    12376.03    11809.76    332.99 o 
   1   5   7     1805.78     1773.83    149.45 o 
   2   5   7       96.54      145.24     83.96 o 
   3   5   7     1532.78     1513.93    126.84 o 
   4   5   7     1454.14     1451.79    153.99 o 
   5   5   7    13084.57    13431.55    455.40 o 
   6   5   7    22618.10    20847.99    467.49 o 
   7   5   7    51825.19    52846.30    609.34 o 
   8   5   7     7443.87     6791.53    184.93 o 
   9   5   7     1916.13     1648.59    133.46 o 
  10   5   7        5.32      152.53     65.04 o 
  11   5   7       86.89       62.83     89.69 o 
  12   5   7      780.62      729.49    136.18 o 
  13   5   7     7738.58     7779.65    419.24 o 
  14   5   7       53.79      441.86    277.85 o 
  15   5   7      569.91      566.45    287.68 o 
  16   5   7      211.78      230.83    250.35 o 
 -19   6   7      341.34      405.19    148.19 o 
 -18   6   7      418.37      754.77    200.11 o 
 -17   6   7     1097.86      903.87    135.44 o 
 -16   6   7      778.82      828.77    125.09 o 
 -15   6   7     5981.29     5873.65    269.91 o 
 -14   6   7     6989.78     7305.20    289.23 o 
 -13   6   7    11886.66    11253.88    345.79 o 
 -12   6   7     6986.75     7045.10    268.42 o 
 -11   6   7     3926.87     3825.35    192.26 o 
 -10   6   7      195.76      130.55     74.03 o 
  -9   6   7     3690.82     3381.63    132.60 o 
  -8   6   7    23877.09    23952.81    405.15 o 
  -7   6   7    32817.00    33156.11    412.64 o 
  -6   6   7    20814.13    20716.23    308.48 o 
  -5   6   7     1798.58     1571.57     91.20 o 
  -4   6   7     1327.14     1258.56     77.90 o 
  -3   6   7       73.71       73.98     41.12 o 
  -2   6   7       35.71       92.67     43.46 o 
  -1   6   7     4421.83     4662.55    264.86 o 
   0   6   7    33607.97    34054.35   1015.29 o 
   1   6   7     3622.95     3334.67    316.31 o 
   2   6   7     8244.49     7879.10    312.53 o 
   3   6   7     2842.79     2644.01    161.81 o 
   4   6   7    25116.40    24809.39    631.30 o 
   5   6   7     4441.44     4227.20    264.98 o 
   6   6   7     3727.03     3452.16    204.42 o 
   7   6   7      140.37      117.78     54.75 o 
   8   6   7       23.97       38.25     46.09 o 
   9   6   7     1501.33     1376.56     90.79 o 
  10   6   7    12990.87    12697.30    300.69 o 
  11   6   7     1235.74     1153.68    108.29 o 
  12   6   7     4340.41     4023.89    245.87 o 
  13   6   7       51.91      185.36    155.76 o 
  14   6   7     2603.30     2537.78    441.87 o 
  15   6   7        1.16      -39.31    205.25 o 
  16   6   7      971.27     1056.24    328.36 o 
 -19   7   7     1275.78     1336.40    244.65 o 
 -18   7   7     1831.14     1944.14    186.41 o 
 -17   7   7     1361.32     1496.25    165.38 o 
 -16   7   7     2603.99     2941.30    212.83 o 
 -15   7   7       35.28      -19.34     96.93 o 
 -14   7   7    15637.65    15824.73    603.24 o 
 -13   7   7      398.47      383.57    116.27 o 
 -12   7   7      295.87      293.05    109.81 o 
 -11   7   7     9558.95     9269.97    334.55 o 
 -10   7   7      751.35      758.79    106.32 o 
  -9   7   7      457.39      400.44     61.99 o 
  -8   7   7    35016.14    34672.73    387.35 o 
  -7   7   7       85.30       92.01     50.62 o 
  -6   7   7    33143.63    33485.57    368.23 o 
  -5   7   7      836.46      987.67     85.60 o 
  -4   7   7      522.02      717.90     55.00 o 
  -3   7   7        2.56       -6.01     37.48 o 
  -2   7   7        4.58       94.69     78.96 o 
  -1   7   7     4367.11     3778.50    223.23 o 
   0   7   7    12652.04    11957.49    380.46 o 
   1   7   7        6.72      -93.86    139.81 o 
   2   7   7    12878.42    12222.15    339.41 o 
   3   7   7     2508.54     2804.83    175.36 o 
   4   7   7     5906.32     5989.11    250.14 o 
   5   7   7      132.60      171.65     99.58 o 
   6   7   7       72.53       42.70     79.86 o 
   7   7   7      157.07      137.69     59.76 o 
   8   7   7     1293.03     1396.90     86.20 o 
   9   7   7    16652.45    16494.91    339.00 o 
  10   7   7     3527.78     4083.78    187.72 o 
  11   7   7     7883.04     7936.19    291.79 o 
  12   7   7      830.60     1311.52    232.87 o 
  13   7   7      985.30     1233.81    230.68 o 
  14   7   7       58.93     -112.54    175.31 o 
  15   7   7      660.07      639.63    272.80 o 
  16   7   7      233.55      226.93    235.61 o 
 -18   8   7      257.12      188.20    138.33 o 
 -17   8   7        5.53       46.54    130.43 o 
 -16   8   7      811.52      999.85    131.84 o 
 -15   8   7     1995.81     2019.33    220.95 o 
 -14   8   7    16240.70    17043.92    653.79 o 
 -13   8   7     7916.88     7413.59    332.11 o 
 -12   8   7     4825.32     4787.49    260.21 o 
 -11   8   7     6893.52     6489.53    280.17 o 
 -10   8   7     3584.40     3318.09    250.78 o 
  -9   8   7     4858.59     4900.06    157.08 o 
  -8   8   7    89096.86    86676.26    887.59 o 
  -7   8   7    17581.30    18871.96    268.38 o 
  -6   8   7    58503.46    58486.58    756.22 o 
  -5   8   7     2003.16     1940.15     99.52 o 
  -4   8   7      321.45      155.54     80.14 o 
  -3   8   7     3728.00     3619.54    281.68 o 
  -2   8   7     1630.49     1936.54     97.99 o 
  -1   8   7     9097.10     8515.60    521.69 o 
   0   8   7    15153.12    15046.66    355.48 o 
   1   8   7      128.27       99.34     59.60 o 
   2   8   7    47294.59    47386.88    553.32 o 
   3   8   7    13858.38    14432.01    280.09 o 
   4   8   7    74051.07    75855.71    860.60 o 
   5   8   7    10658.97    10257.52    376.76 o 
   6   8   7    14102.55    14373.78    424.61 o 
   7   8   7     3073.31     2869.76    136.66 o 
   8   8   7    21958.11    22697.54    435.00 o 
   9   8   7      869.47     1151.80    103.55 o 
  10   8   7    97089.88    98852.57   2690.31 o 
  11   8   7     1670.51     1708.72    201.70 o 
  12   8   7    16357.66    15936.81    698.21 o 
  13   8   7     2068.03     1640.99    251.84 o 
  14   8   7      585.84      887.75    210.22 o 
  15   8   7     4276.61     4634.82    425.00 o 
 -18   9   7     2973.99     2773.95    274.74 o 
 -17   9   7        0.76      206.66    122.08 o 
 -16   9   7     2303.66     2578.73    309.27 o 
 -15   9   7        8.51      235.16    191.46 o 
 -14   9   7    30126.35    30355.36    974.60 o 
 -13   9   7        1.76       31.26    105.33 o 
 -12   9   7     6281.02     6196.50    329.59 o 
 -11   9   7     1345.40     1363.57    139.38 o 
 -10   9   7     6615.48     6682.86    263.64 o 
  -9   9   7     5921.78     5952.31    213.32 o 
  -8   9   7    93908.27    93090.88    908.10 o 
  -7   9   7      434.86      537.53     73.99 o 
  -6   9   7    47001.12    46956.11    558.29 o 
  -5   9   7     6370.42     6125.24    196.79 o 
  -4   9   7       36.49        0.20     88.57 o 
  -3   9   7    15667.54    15612.17    413.56 o 
  -2   9   7     6313.83     6608.83    287.70 o 
  -1   9   7    11527.87    11482.81    329.50 o 
   0   9   7    13453.90    13373.61    296.65 o 
   1   9   7      961.29      981.37     79.28 o 
   2   9   7     2410.82     1951.98    104.36 o 
   3   9   7     1802.41     1704.95     95.10 o 
   4   9   7    10507.54    10582.52    250.50 o 
   5   9   7      335.79      231.84     67.04 o 
   6   9   7     3756.80     3779.75    152.86 o 
   7   9   7       21.44        5.53     50.29 o 
   8   9   7     2033.17     2139.01    161.77 o 
   9   9   7     1479.56     1909.46    194.16 o 
  10   9   7     6400.28     6364.11    277.06 o 
  11   9   7      200.84      438.06    138.30 o 
  12   9   7      839.92     1062.05    159.97 o 
  13   9   7      308.02      502.37    181.73 o 
  14   9   7      794.28      884.31    227.47 o 
  15   9   7      396.12      318.46    260.34 o 
 -17  10   7       19.98     -126.05    169.97 o 
 -16  10   7      401.12      145.28    169.11 o 
 -15  10   7      195.13      366.78    185.60 o 
 -14  10   7     2426.93     2679.76    440.19 o 
 -13  10   7      687.58      822.42    210.57 o 
 -12  10   7        0.38      -52.10    344.61 o 
 -11  10   7     1554.86     1470.27    256.71 o 
 -10  10   7      174.71      345.72     85.84 o 
  -9  10   7     7869.04     7220.34    457.38 o 
  -8  10   7    48360.95    48276.50   1635.75 o 
  -7  10   7     1738.31     2071.26    191.94 o 
  -6  10   7    23477.59    23103.24    486.56 o 
  -5  10   7     6282.55     6118.28    235.29 o 
  -4  10   7      120.74     -106.62    106.62 o 
  -3  10   7    37068.16    37998.16    599.97 o 
  -2  10   7     7150.05     6173.94    297.87 o 
  -1  10   7    50045.41    50500.11    776.42 o 
   0  10   7    48047.66    47428.84    745.59 o 
   1  10   7     3054.80     3575.98    146.21 o 
   2  10   7     6987.24     6146.33    269.47 o 
   3  10   7     1541.24     1628.96     98.11 o 
   4  10   7    19223.92    20830.58    407.84 o 
   5  10   7     7081.93     7269.04    215.64 o 
   6  10   7     3577.95     3244.17    152.76 o 
   7  10   7     1611.37     1641.40    144.77 o 
   8  10   7     2031.25     1902.31    152.24 o 
   9  10   7     7246.53     7764.62    350.30 o 
  10  10   7    37599.94    37934.01   1332.02 o 
  11  10   7       21.48      145.85    134.69 o 
  12  10   7       40.15      176.98    145.54 o 
  13  10   7      478.51      127.20    157.46 o 
  14  10   7     2408.24     2162.06    485.94 o 
 -17  11   7     2974.05     3576.69    337.51 o 
 -16  11   7     3612.09     3951.11    393.28 o 
 -15  11   7     1445.27     1315.87    241.61 o 
 -14  11   7      304.63      367.35    177.85 o 
 -13  11   7      119.77       10.03    531.82 o 
 -12  11   7     2282.14     1892.21    260.82 o 
 -11  11   7     5255.34     4814.89    366.21 o 
 -10  11   7     4822.16     4173.31    332.01 o 
  -9  11   7    13787.52    14236.65    574.73 o 
  -8  11   7    13250.57    13466.39    545.04 o 
  -7  11   7       13.16      360.51    137.65 o 
  -6  11   7     6928.25     6795.83    271.25 o 
  -5  11   7      188.02       89.01     91.06 o 
  -4  11   7        4.24      -46.47     61.49 o 
  -3  11   7     2645.42     2393.43    185.89 o 
  -2  11   7     4370.18     4269.16    189.87 o 
  -1  11   7     1281.49     1785.90    158.78 o 
   0  11   7    14145.09    13558.08    411.50 o 
   1  11   7     3119.60     3015.45    138.15 o 
   2  11   7       77.61      101.96     59.75 o 
   3  11   7      168.22      115.14     61.54 o 
   4  11   7     1350.60     1358.41    103.10 o 
   5  11   7       42.86      112.70     63.71 o 
   6  11   7      203.09      257.13     74.92 o 
   7  11   7     1428.94     1248.48    131.53 o 
   8  11   7      277.92      236.18     87.59 o 
   9  11   7       39.98       46.81    113.59 o 
  10  11   7     2063.11     2239.23    227.10 o 
  11  11   7      197.16      191.51    148.07 o 
  12  11   7      135.79       35.48    129.43 o 
  13  11   7      311.29       36.92    161.62 o 
  14  11   7      319.72      137.94    167.22 o 
 -16  12   7      200.28      475.16    243.21 o 
 -15  12   7     2424.94     2374.84    291.60 o 
 -14  12   7      156.13      257.64    176.48 o 
 -13  12   7       66.33      132.11    151.96 o 
 -12  12   7     2775.07     2622.22    288.02 o 
 -11  12   7      709.43      178.04    301.13 o 
 -10  12   7     1819.30     1485.28    196.53 o 
  -9  12   7     3917.27     3252.40    282.32 o 
  -8  12   7     3091.67     2710.25    255.45 o 
  -7  12   7      212.19      391.20     79.04 o 
  -6  12   7     2911.83     3107.12    223.15 o 
  -5  12   7     5675.76     5661.78    233.74 o 
  -4  12   7     4389.40     4112.69    172.87 o 
  -3  12   7      328.60      339.56     74.67 o 
  -2  12   7    12843.45    12380.29    334.88 o 
  -1  12   7     4910.29     4788.11    241.10 o 
   0  12   7    20972.74    21222.68    443.69 o 
   1  12   7     5264.25     5219.62    220.19 o 
   2  12   7      209.29      291.93     82.58 o 
   3  12   7     9992.76     9953.36    275.85 o 
   4  12   7     2351.69     2213.68    138.86 o 
   5  12   7     2021.98     2014.38    131.58 o 
   6  12   7    12486.99    11738.93    430.03 o 
   7  12   7       96.40       -4.19     89.56 o 
   8  12   7     6477.97     6481.51    288.70 o 
   9  12   7     3760.51     4155.90    460.53 o 
  10  12   7     2494.46     2371.32    233.28 o 
  11  12   7      736.98      522.18    145.60 o 
  12  12   7     2062.59     1757.52    238.31 o 
  13  12   7     2306.53     2216.98    311.66 o 
 -15  13   7     6852.36     6797.47    528.43 o 
 -14  13   7       11.32       88.05    155.87 o 
 -13  13   7        2.51      -44.40    146.29 o 
 -12  13   7      960.97      543.26    172.31 o 
 -11  13   7     1536.00     1659.81    257.27 o 
 -10  13   7     6014.38     5784.42    474.45 o 
  -9  13   7      420.72      274.38    307.92 o 
  -8  13   7     3279.41     2668.38    544.66 o 
  -7  13   7    10574.74     9496.67    391.73 o 
  -6  13   7    11004.54     9831.33    439.49 o 
  -5  13   7    14425.94    14071.04    440.05 o 
  -4  13   7     1486.97     1800.01    133.35 o 
  -3  13   7     1062.58     1047.64    104.25 o 
  -2  13   7     2915.14     2992.01    178.62 o 
  -1  13   7    11328.35    10719.85    365.74 o 
   0  13   7    19390.27    20547.03    452.38 o 
   1  13   7    25318.77    25157.41    505.63 o 
   2  13   7    11627.59    12311.73    430.00 o 
   3  13   7        5.02      285.61    105.24 o 
   4  13   7       79.55      181.18     74.47 o 
   5  13   7     1996.21     1612.73    124.35 o 
   6  13   7     4336.08     5007.51    229.63 o 
   7  13   7     5582.33     5329.61    269.07 o 
   8  13   7     3292.58     3637.43    282.34 o 
   9  13   7        0.03     -106.82    106.82 o 
  10  13   7      502.33      643.13    150.67 o 
  11  13   7      935.85     1019.41    179.16 o 
  12  13   7     2428.46     2396.97    260.44 o 
 -15  14   7     6905.29     7614.28    554.30 o 
 -14  14   7     6095.93     6844.47    508.58 o 
 -13  14   7     2502.04     2800.48    387.73 o 
 -12  14   7      210.16      280.39    162.61 o 
 -11  14   7     1040.61     1338.88    226.90 o 
 -10  14   7       43.62      -60.06    232.34 o 
  -9  14   7      285.08       78.79    250.36 o 
  -8  14   7      590.78      336.91    122.29 o 
  -7  14   7       62.28     -114.95    114.95 o 
  -6  14   7     4295.13     4299.33    239.98 o 
  -5  14   7    14380.64    14412.01    371.10 o 
  -4  14   7    15737.03    14840.00    599.91 o 
  -3  14   7    14096.76    13929.47    335.56 o 
  -2  14   7     2432.65     1894.39    145.66 o 
  -1  14   7      867.03      931.41    134.82 o 
   0  14   7      523.37      681.47    133.01 o 
   1  14   7    40308.67    41424.70    876.85 o 
   2  14   7    16317.82    17129.15    492.59 o 
   3  14   7    32231.71    32534.93    551.43 o 
   4  14   7    16644.17    16970.27    393.03 o 
   5  14   7     4591.56     4117.26    195.14 o 
   6  14   7      220.21      159.15     95.34 o 
   7  14   7     2555.83     2638.30    206.34 o 
   8  14   7      119.10      -55.21    129.20 o 
   9  14   7     4355.74     4476.97    319.35 o 
  10  14   7     1059.35     1327.89    291.81 o 
  11  14   7     1612.01     1555.86    222.41 o 
  12  14   7      347.26      369.44    162.74 o 
 -14  15   7     2548.86     2949.55    362.04 o 
 -13  15   7     3600.47     3227.10    353.69 o 
 -12  15   7     1502.96     1401.17    272.68 o 
 -11  15   7      315.63      162.19    167.21 o 
 -10  15   7     1354.12     1353.79    231.88 o 
  -9  15   7       85.38     -136.77    155.15 o 
  -8  15   7      113.53     -146.48    146.48 o 
  -7  15   7    11193.76    11412.17    393.99 o 
  -6  15   7     8607.53     8793.58    355.39 o 
  -5  15   7     1225.83     1518.63    217.44 o 
  -4  15   7      103.24      268.59    138.46 o 
  -3  15   7      158.14      178.11     89.37 o 
  -2  15   7     1594.70     1391.94    134.05 o 
  -1  15   7     4149.86     3841.97    238.82 o 
   0  15   7    18011.54    19451.43    467.01 o 
   1  15   7     8773.98     9577.22    302.22 o 
   2  15   7    13632.13    14832.51    451.93 o 
   3  15   7     2184.78     2419.24    168.16 o 
   4  15   7     3816.08     3541.20    190.90 o 
   5  15   7      528.12      422.97    107.86 o 
   6  15   7      471.23      322.18    102.97 o 
   7  15   7      484.37       33.02    185.47 o 
   8  15   7     4667.78     4772.03    331.91 o 
   9  15   7     3015.65     3072.42    290.95 o 
  10  15   7      165.74       -1.79    141.01 o 
  11  15   7     8085.44     8315.02    469.52 o 
 -13  16   7     6685.35     6854.76    415.59 o 
 -12  16   7      246.01      -42.94    182.06 o 
 -11  16   7       32.23     -158.97    185.26 o 
 -10  16   7     2611.49     2760.62    257.14 o 
  -9  16   7     2243.15     2263.70    260.82 o 
  -8  16   7     1504.08     1132.60    165.58 o 
  -7  16   7      609.91      248.97    112.41 o 
  -6  16   7     2641.93     2467.26    233.91 o 
  -5  16   7     2102.48     2034.29    176.53 o 
  -4  16   7     6755.74     6090.14    550.29 o 
  -3  16   7     1072.98      807.65    154.14 o 
  -2  16   7      598.58      424.17    122.94 o 
  -1  16   7      128.91      -48.98     85.93 o 
   0  16   7      823.72      741.53    138.92 o 
   1  16   7     3658.23     3720.50    204.12 o 
   2  16   7     9370.30     9733.01    313.11 o 
   3  16   7     4527.62     4294.44    212.86 o 
   4  16   7     2370.20     2096.07    153.91 o 
   5  16   7      162.05       99.88    102.82 o 
   6  16   7        6.80      -15.59     94.73 o 
   7  16   7       69.71      154.19    115.71 o 
   8  16   7     1335.48     1402.93    194.32 o 
   9  16   7     3327.08     3464.70    302.70 o 
  10  16   7     2046.51     1871.70    245.01 o 
 -11  17   7      419.46      106.07    142.35 o 
 -10  17   7     4098.83     3525.11    361.21 o 
  -9  17   7     1217.05     1279.91    197.17 o 
  -8  17   7     3575.16     3489.76    283.78 o 
  -7  17   7      142.48       97.37    100.50 o 
  -6  17   7      227.92       64.54     98.22 o 
  -5  17   7     2188.02     2161.09    189.89 o 
  -4  17   7     1070.66      902.04    140.90 o 
  -3  17   7     7678.42     7868.37    410.38 o 
  -2  17   7     8862.92     8827.28    423.25 o 
  -1  17   7      189.41      179.65     89.25 o 
   0  17   7       41.87       77.73     95.52 o 
   1  17   7     1224.29     1140.29    165.08 o 
   2  17   7     1817.37     1380.42    188.94 o 
   3  17   7      504.28      203.04    120.92 o 
   4  17   7     2130.05     1808.27    186.61 o 
   5  17   7      323.75      186.77     91.96 o 
   6  17   7     1187.70     1155.90    148.42 o 
   7  17   7     1239.38     1064.65    182.67 o 
   8  17   7     1280.04     1207.61    193.51 o 
 -10  18   7     4532.43     4754.48    347.25 o 
  -9  18   7     1241.59     1194.16    205.75 o 
  -8  18   7     5028.60     4632.88    328.29 o 
  -7  18   7      134.75      -64.92    111.62 o 
  -6  18   7      110.59     -128.11    266.78 o 
  -5  18   7     4503.68     4085.71    319.05 o 
  -4  18   7       45.28      446.86    168.47 o 
  -3  18   7     2444.88     2803.35    273.10 o 
  -2  18   7     2412.65     2404.13    298.51 o 
  -1  18   7      900.55      873.90    307.61 o 
   0  18   7       13.41      -41.46    127.55 o 
   1  18   7      776.90      875.66    160.72 o 
   2  18   7       86.00      -33.63     87.18 o 
   3  18   7      403.00      382.91    115.04 o 
   4  18   7     1782.01     1544.40    166.99 o 
   5  18   7     1296.66     1265.35    152.65 o 
   6  18   7      549.48      818.06    159.27 o 
   7  18   7     2227.67     2063.28    365.68 o 
  -8  19   7     4707.27     5232.30    444.67 o 
  -7  19   7     1700.77     2013.50    445.26 o 
  -6  19   7      145.01      175.40    263.17 o 
  -5  19   7     6500.37     6592.87    410.86 o 
  -4  19   7      969.54     1289.76    237.82 o 
  -3  19   7     9035.19    10003.22    541.94 o 
  -2  19   7     9624.72     9742.30    472.64 o 
  -1  19   7      109.84       41.26    199.77 o 
   0  19   7      508.23      396.50    142.27 o 
   1  19   7     1104.10      847.37    202.61 o 
   2  19   7       74.61       95.31    139.98 o 
   3  19   7      908.00      634.48    119.45 o 
   4  19   7     3798.21     3498.30    228.36 o 
   5  19   7     7117.85     6967.02    365.10 o 
  -4  20   7       47.60      417.25    178.98 o 
  -3  20   7     1811.73     2119.82    256.56 o 
  -2  20   7     2432.09     2567.67    276.03 o 
  -1  20   7      527.55       84.13    141.17 o 
   0  20   7       85.81       51.00    115.62 o 
   1  20   7     2714.74     2780.93    275.95 o 
 -20   0   8    11416.04    12643.49    949.20 o 
 -18   0   8       23.89     -235.82    235.82 o 
 -16   0   8     7201.00     7474.71    636.85 o 
 -14   0   8    11017.61    10642.11    414.60 o 
 -12   0   8     3622.92     3676.44    232.80 o 
 -10   0   8    43530.38    43232.95    808.87 o 
  -8   0   8     3459.72     3805.27    212.56 o 
  -6   0   8      542.83      321.67     67.83 o 
  -4   0   8   102019.52   102245.10   2353.97 o 
  -2   0   8     8728.93     9354.13    483.22 o 
   0   0   8    23084.29    22733.01    787.78 o 
   2   0   8    36072.78    33573.86   1015.29 o 
   4   0   8    13857.13    12591.79    607.05 o 
   6   0   8    15384.78    14567.61    314.27 o 
   8   0   8     3930.68     3715.27    355.40 o 
  10   0   8    23076.77    24953.76   1007.49 o 
  12   0   8      257.80      677.55    259.48 o 
  14   0   8     1910.28     2532.74    373.25 o 
  16   0   8     7254.40     6525.95    629.17 o 
 -20   1   8    10872.04    11623.40    725.82 o 
 -19   1   8     2210.61     1592.97    411.89 o 
 -18   1   8      669.04      921.65    299.29 o 
 -17   1   8     1074.10     1084.67    198.93 o 
 -16   1   8     2354.98     2169.99    486.50 o 
 -15   1   8      849.89      821.00    165.14 o 
 -14   1   8     3592.54     3191.34    158.61 o 
 -13   1   8     2056.23     2144.82    129.18 o 
 -12   1   8     4760.97     5119.46    189.51 o 
 -11   1   8     9743.05     9475.97    251.68 o 
 -10   1   8    21952.63    22974.06    395.11 o 
  -9   1   8     3728.70     3636.40    151.22 o 
  -8   1   8     1831.27     1729.89    134.38 o 
  -7   1   8     2746.43     2801.33    101.04 o 
  -6   1   8     4669.17     4270.07    123.11 o 
  -5   1   8      548.07      238.45     42.70 o 
  -4   1   8    10692.84    10817.12    180.62 o 
  -3   1   8    24605.23    25027.16    821.26 o 
  -2   1   8      110.86      164.07     53.45 o 
  -1   1   8     5442.25     5438.60    272.29 o 
   0   1   8     1002.03      819.85    130.81 o 
   1   1   8      243.50      372.54    109.39 o 
   2   1   8     2754.95     2652.56    114.71 o 
   3   1   8     3204.32     2625.84    132.33 o 
   4   1   8      166.93      189.08     90.28 o 
   5   1   8       42.57       68.09     54.47 o 
   6   1   8      818.45      900.40     88.92 o 
   7   1   8     4231.42     4430.78    167.01 o 
   8   1   8      398.74      368.41    118.30 o 
   9   1   8      471.86      466.79    121.04 o 
  10   1   8     1485.45     1584.88    181.76 o 
  11   1   8        4.62     -146.84    146.84 o 
  12   1   8       31.01      205.69    148.18 o 
  13   1   8       59.98      149.43    125.34 o 
  14   1   8       19.74       57.81    231.26 o 
  15   1   8      595.75      842.50    198.17 o 
  16   1   8     1764.76     1595.36    254.67 o 
 -20   2   8     1591.44     1431.18    400.23 o 
 -19   2   8     6665.22     6319.96    463.59 o 
 -18   2   8     7533.98     7953.77    403.14 o 
 -17   2   8     7843.66     7361.18    384.83 o 
 -16   2   8     1818.19     1922.34    197.09 o 
 -15   2   8      293.83        3.77     93.89 o 
 -14   2   8     2540.84     2530.83    164.01 o 
 -13   2   8     1012.87      941.35     84.46 o 
 -12   2   8    13253.95    13060.29    277.59 o 
 -11   2   8      478.35      532.54     75.08 o 
 -10   2   8    51457.46    50438.53    627.82 o 
  -9   2   8    22680.32    21883.21    418.10 o 
  -8   2   8     1878.34     1869.35     94.88 o 
  -7   2   8    33860.63    31377.30    457.39 o 
  -6   2   8     2758.42     3195.77    107.33 o 
  -5   2   8    18153.49    17605.13    263.17 o 
  -4   2   8    10713.16     9845.27    182.87 o 
  -3   2   8    51496.62    48284.30    615.90 o 
  -2   2   8     4183.35     3615.53    115.39 o 
  -1   2   8    98721.21   100760.34   1970.08 o 
   0   2   8   127136.27   126890.79   1109.44 o 
   1   2   8    78112.27    81943.55   1234.88 o 
   2   2   8      818.05     1372.67    158.83 o 
   3   2   8    13494.52    13468.68    304.02 o 
   4   2   8     2441.24     2439.26    139.40 o 
   5   2   8     7514.24     7243.49    292.55 o 
   6   2   8    80055.76    77599.08    957.49 o 
   7   2   8      394.53      414.25     64.00 o 
   8   2   8    36121.83    34276.56    527.31 o 
   9   2   8     2371.45     2407.54    213.07 o 
  10   2   8     5096.45     4782.92    311.40 o 
  11   2   8    14563.03    13551.53    535.23 o 
  12   2   8     4305.38     4806.15    342.53 o 
  13   2   8    17463.44    17034.57    734.41 o 
  14   2   8     8333.97     8410.51    478.51 o 
  15   2   8    18559.83    20818.67    770.72 o 
  16   2   8      770.18      816.37    208.80 o 
 -20   3   8      534.95      574.48    149.31 o 
 -19   3   8      804.85     1089.16    256.71 o 
 -18   3   8     3623.53     3592.22    297.89 o 
 -17   3   8       82.05      215.62    136.42 o 
 -16   3   8     1788.44     2016.63    164.75 o 
 -15   3   8      350.06      182.73     88.71 o 
 -14   3   8      145.65      -56.84     95.65 o 
 -13   3   8       34.88      -85.78    116.74 o 
 -12   3   8     4296.27     4370.29    259.77 o 
 -11   3   8    24709.91    23955.08    694.44 o 
 -10   3   8    29714.08    29030.01    586.80 o 
  -9   3   8    23484.31    21713.60    519.50 o 
  -8   3   8     3166.14     2953.50    110.46 o 
  -7   3   8     1957.14     1822.20     91.21 o 
  -6   3   8     6529.48     6297.60    146.05 o 
  -5   3   8    18561.73    18833.00    273.34 o 
  -4   3   8    17665.63    15468.61    213.44 o 
  -3   3   8      366.37      295.16     49.79 o 
  -2   3   8    19522.25    18929.66    330.77 o 
  -1   3   8     4308.53     3636.82    152.15 o 
   0   3   8     9614.75     9429.75    357.13 o 
   1   3   8     6513.21     7124.89    335.19 o 
   2   3   8     5272.92     5636.45    315.57 o 
   3   3   8        3.23      146.56    155.68 o 
   4   3   8       10.05       30.22     73.45 o 
   5   3   8    17394.87    16599.22    390.79 o 
   6   3   8     1051.50      825.37    198.71 o 
   7   3   8    32410.56    31625.24    498.10 o 
   8   3   8        6.63       -1.27     69.63 o 
   9   3   8     5223.69     4646.66    188.86 o 
  10   3   8     2765.41     2877.23    237.75 o 
  11   3   8       94.01      -18.45    110.04 o 
  12   3   8     1200.71     1619.30    209.11 o 
  13   3   8     3271.64     4100.15    328.49 o 
  14   3   8     1852.31     1888.92    254.87 o 
  15   3   8       84.76      366.40    160.16 o 
  16   3   8     3951.79     4060.73    546.64 o 
 -19   4   8    10845.10    10827.44    493.51 o 
 -18   4   8    20060.63    20650.01    772.82 o 
 -17   4   8    15349.58    14684.95    536.81 o 
 -16   4   8     8500.62     8304.33    321.26 o 
 -15   4   8      547.97      517.13    104.82 o 
 -14   4   8        8.90      -10.04     88.57 o 
 -13   4   8     2390.78     2438.51    164.40 o 
 -12   4   8     4651.55     4522.48    212.53 o 
 -11   4   8     8985.69     8514.49    378.06 o 
 -10   4   8    53265.36    51443.00    698.22 o 
  -9   4   8        7.34      -18.20     45.96 o 
  -8   4   8      543.90      552.95     55.31 o 
  -7   4   8     2117.46     1923.93     90.12 o 
  -6   4   8        1.57      112.66     45.51 o 
  -5   4   8     7912.11     8158.20    154.65 o 
  -4   4   8     4109.97     3890.98    117.89 o 
  -3   4   8     1176.80      791.00     66.51 o 
  -2   4   8    32972.87    34056.61    462.57 o 
  -1   4   8    89390.03    92187.07   1385.16 o 
   0   4   8    93295.66    94647.20   1035.64 o 
   1   4   8    22801.90    24490.14    380.28 o 
   2   4   8     7138.82     7869.30    299.36 o 
   3   4   8    12486.23    11810.68    600.32 o 
   4   4   8    19633.40    19764.67    493.64 o 
   5   4   8     8012.72     7482.02    262.11 o 
   6   4   8    81429.16    82379.80   1391.57 o 
   7   4   8     4561.93     4384.88    208.35 o 
   8   4   8    59896.61    58276.51    746.89 o 
   9   4   8      299.35       96.87     74.34 o 
  10   4   8      262.69      257.50     91.78 o 
  11   4   8     4052.18     4110.75    292.71 o 
  12   4   8     5702.92     5214.45    491.96 o 
  13   4   8     7662.31     7366.22    424.50 o 
  14   4   8    12609.46    12009.09    563.30 o 
  15   4   8     7215.19     6882.88    678.49 o 
  16   4   8      299.94      420.16    293.30 o 
 -19   5   8       47.21      101.07    139.12 o 
 -18   5   8      769.72      563.44    280.64 o 
 -17   5   8     3004.69     3068.66    212.92 o 
 -16   5   8       45.26       92.18    102.06 o 
 -15   5   8     4296.55     4139.59    225.40 o 
 -14   5   8     9150.91     8943.59    317.16 o 
 -13   5   8     3889.41     3960.89    210.58 o 
 -12   5   8        3.73      -64.49     78.51 o 
 -11   5   8    10275.46    10225.37    303.51 o 
 -10   5   8      722.53      633.09     96.28 o 
  -9   5   8     8091.10     7650.92    253.32 o 
  -8   5   8      350.53      471.08     57.28 o 
  -7   5   8     4598.11     4257.73    130.26 o 
  -6   5   8       60.43      103.05     46.71 o 
  -5   5   8      293.50      196.10     44.91 o 
  -4   5   8       18.47       32.02     43.27 o 
  -3   5   8    12024.32    11819.77    226.81 o 
  -2   5   8     2625.18     2265.96    134.27 o 
  -1   5   8    18121.75    16300.47    339.08 o 
   0   5   8     4321.41     4967.41    221.94 o 
   1   5   8    12176.78    12848.88    276.08 o 
   2   5   8      383.14      407.24     92.99 o 
   3   5   8     2770.67     2549.68    294.86 o 
   4   5   8     2506.02     2802.26    218.54 o 
   5   5   8     4343.48     4586.26    276.50 o 
   6   5   8      276.66      289.39    215.26 o 
   7   5   8    46764.08    45452.14    632.89 o 
   8   5   8      135.27      250.56     66.54 o 
   9   5   8     3087.34     3267.06    167.88 o 
  10   5   8      523.63      556.75     90.06 o 
  11   5   8      140.37      119.17    129.63 o 
  12   5   8       62.24      -34.53    115.42 o 
  13   5   8     8685.11     7989.56    432.95 o 
  14   5   8       43.69      300.03    213.42 o 
  15   5   8     1462.13     1685.85    397.32 o 
  16   5   8      746.82      646.48    265.96 o 
 -19   6   8     2630.00     2695.05    259.88 o 
 -18   6   8     6939.16     6487.53    376.19 o 
 -17   6   8     2448.77     2422.72    199.58 o 
 -16   6   8      475.22      578.42    113.45 o 
 -15   6   8      982.76     1193.27    139.63 o 
 -14   6   8     4825.48     4660.15    238.29 o 
 -13   6   8     2165.53     2230.38    168.31 o 
 -12   6   8     3246.20     3219.97    189.72 o 
 -11   6   8    10432.91    10683.95    311.95 o 
 -10   6   8     6061.89     6354.25    236.32 o 
  -9   6   8     1579.06     1475.07     85.72 o 
  -8   6   8     5524.07     5522.62    164.27 o 
  -7   6   8     3405.83     3435.60    140.67 o 
  -6   6   8     3161.84     3057.16    132.88 o 
  -5   6   8        2.92       38.12     45.55 o 
  -4   6   8      612.35      530.10     68.13 o 
  -3   6   8     5400.20     5487.97    171.81 o 
  -2   6   8      664.93      962.56     90.77 o 
  -1   6   8      376.94      250.24     63.24 o 
   0   6   8    26760.26    28394.55    587.28 o 
   1   6   8       80.45      -16.83     76.52 o 
   2   6   8     5827.95     5882.58    279.70 o 
   3   6   8      542.08      542.10     93.98 o 
   4   6   8     8475.93     7869.53    384.36 o 
   5   6   8       17.26      128.16     97.12 o 
   6   6   8      665.73      521.70    145.10 o 
   7   6   8       14.83       60.84     62.69 o 
   8   6   8       93.38       37.30     66.83 o 
   9   6   8       73.24      334.81     82.73 o 
  10   6   8     6878.05     7054.42    253.35 o 
  11   6   8      764.04      873.32    155.51 o 
  12   6   8      871.02      939.63    278.62 o 
  13   6   8      105.45      159.96    222.81 o 
  14   6   8      374.24      358.29    251.81 o 
  15   6   8       94.70     -194.65    239.08 o 
 -19   7   8      804.08     1237.33    277.57 o 
 -18   7   8     1341.64     1165.55    192.55 o 
 -17   7   8       76.12      -63.57    111.10 o 
 -16   7   8     1837.67     1672.01    166.89 o 
 -15   7   8    23643.98    24974.47    567.08 o 
 -14   7   8     8850.09     9255.04    332.54 o 
 -13   7   8    24098.93    24887.72    530.01 o 
 -12   7   8    12605.88    12424.08    355.53 o 
 -11   7   8      102.14        2.08     81.28 o 
 -10   7   8      986.75      913.61    101.54 o 
  -9   7   8    11579.30    10631.88    225.96 o 
  -8   7   8    16248.83    16472.67    291.94 o 
  -7   7   8    98907.37    98220.08   1492.76 o 
  -6   7   8     5202.90     5373.45    224.71 o 
  -5   7   8     2648.99     2775.22    140.14 o 
  -4   7   8     1267.29     1392.65     92.59 o 
  -3   7   8    19629.19    19340.73    397.78 o 
  -2   7   8    18811.23    19096.80    427.62 o 
  -1   7   8     2100.27     1967.68    164.13 o 
   0   7   8      495.69      187.42    151.99 o 
   1   7   8     4947.83     4614.36    389.26 o 
   2   7   8      201.81      286.68     90.96 o 
   3   7   8   123649.70   123954.59   1412.69 o 
   4   7   8      906.04      556.77    125.50 o 
   5   7   8    46722.89    47631.23    987.20 o 
   6   7   8     1396.80     1487.60    158.74 o 
   7   7   8     1452.20     1462.06    107.31 o 
   8   7   8     3350.16     3533.63    157.89 o 
   9   7   8    41389.21    39028.88    563.75 o 
  10   7   8     2943.58     2815.36    155.72 o 
  11   7   8    33647.64    31821.77    683.81 o 
  12   7   8       48.41      -42.57    196.76 o 
  13   7   8        0.06     -148.46    175.60 o 
  14   7   8       28.28     -103.29    251.86 o 
  15   7   8      102.61      294.25    230.63 o 
 -18   8   8      812.98      564.26    142.31 o 
 -17   8   8      377.93      462.23    133.45 o 
 -16   8   8      150.71      250.74    141.34 o 
 -15   8   8    21674.72    22115.72    537.53 o 
 -14   8   8     1288.95     1476.95    187.87 o 
 -13   8   8    13386.05    13425.58    388.10 o 
 -12   8   8       45.77      -86.14     86.14 o 
 -11   8   8      990.71     1074.97    114.93 o 
 -10   8   8      757.72      777.73    103.48 o 
  -9   8   8    14232.61    13376.09    328.26 o 
  -8   8   8     8248.79     7899.79    179.20 o 
  -7   8   8    12536.30    12418.33    221.06 o 
  -6   8   8     2596.44     2495.20    171.49 o 
  -5   8   8      102.12       11.11    131.30 o 
  -4   8   8     1076.00     1044.10     78.60 o 
  -3   8   8        0.59       72.27     45.81 o 
  -2   8   8     1921.68     1969.91    185.93 o 
  -1   8   8      812.01      533.77    165.49 o 
   0   8   8      589.90      263.36    147.23 o 
   1   8   8     3306.17     3169.89    173.40 o 
   2   8   8     4754.95     5225.86    241.66 o 
   3   8   8     3143.75     3153.63    195.76 o 
   4   8   8    11907.55    12770.64    391.22 o 
   5   8   8      432.08      392.68    133.29 o 
   6   8   8      565.26      469.02    136.24 o 
   7   8   8       36.90      -25.77     60.96 o 
   8   8   8     3285.84     3280.58    157.06 o 
   9   8   8     1004.61     1555.33    127.91 o 
  10   8   8     6069.61     6473.53    371.80 o 
  11   8   8      133.74      380.71    135.81 o 
  12   8   8      459.52      363.14    139.09 o 
  13   8   8       37.94      149.40    208.28 o 
  14   8   8      322.91      -87.37    232.81 o 
  15   8   8       18.92     -271.15    271.15 o 
 -18   9   8      498.71      377.18    139.03 o 
 -17   9   8        2.26      -64.76    127.37 o 
 -16   9   8      127.64      297.93    131.61 o 
 -15   9   8    20726.03    22292.43    679.31 o 
 -14   9   8       74.58      402.38    158.29 o 
 -13   9   8    33305.57    33803.30    633.56 o 
 -12   9   8      614.68      421.93    101.63 o 
 -11   9   8     2072.58     1645.20    135.86 o 
 -10   9   8     5231.74     4930.54    353.05 o 
  -9   9   8    48536.11    47076.04    716.20 o 
  -8   9   8     5529.66     5612.26    188.92 o 
  -7   9   8    79097.66    80533.51   1182.51 o 
  -6   9   8     2676.16     2358.74    232.00 o 
  -5   9   8      106.13      209.36    110.05 o 
  -4   9   8    26708.31    26780.50    575.46 o 
  -3   9   8    18421.24    17884.36    385.58 o 
  -2   9   8    47869.50    47651.54    760.48 o 
  -1   9   8     2925.57     2465.32    316.86 o 
   0   9   8    14570.53    15156.12    496.17 o 
   1   9   8    19221.50    17988.93    594.22 o 
   2   9   8      859.44     1060.07    109.91 o 
   3   9   8   112169.20   116253.71   1461.35 o 
   4   9   8     2299.28     2518.16    166.16 o 
   5   9   8    26153.18    26264.68    615.03 o 
   6   9   8      480.36      377.23     99.74 o 
   7   9   8     6972.55     6971.09    216.48 o 
   8   9   8     5478.69     5116.27    359.68 o 
   9   9   8    43365.63    42524.04    887.60 o 
  10   9   8     2084.11     1794.99    198.49 o 
  11   9   8    23837.11    22315.41    917.86 o 
  12   9   8      944.07      663.60    135.86 o 
  13   9   8      716.11      529.39    160.32 o 
  14   9   8     5239.32     6200.98    703.26 o 
 -17  10   8        1.57      -70.23    139.68 o 
 -16  10   8      133.02     -101.41    145.72 o 
 -15  10   8     5697.10     5788.59    358.50 o 
 -14  10   8       47.69      -63.04    154.37 o 
 -13  10   8     5097.61     5052.20    325.86 o 
 -12  10   8       26.10     -130.23    130.23 o 
 -11  10   8      212.71      147.39    156.90 o 
 -10  10   8     9105.87     9573.83    395.73 o 
  -9  10   8     8280.32     8364.42    265.17 o 
  -8  10   8      802.16     1465.83    134.34 o 
  -7  10   8    12419.19    11866.15    319.14 o 
  -6  10   8      101.04      -53.76    133.56 o 
  -5  10   8      152.18       52.76    107.16 o 
  -4  10   8     6553.54     6725.44    291.49 o 
  -3  10   8      684.51      843.98    136.13 o 
  -2  10   8     5863.19     6038.79    193.54 o 
  -1  10   8       18.17      136.73    100.73 o 
   0  10   8      169.11      153.95    123.07 o 
   1  10   8      866.53      692.83    130.96 o 
   2  10   8      664.86      845.03     91.32 o 
   3  10   8     4744.91     4540.52    151.63 o 
   4  10   8      729.41      730.23     87.08 o 
   5  10   8      428.98      423.42     68.90 o 
   6  10   8      154.47      -60.86     99.64 o 
   7  10   8      427.35      124.75    104.98 o 
   8  10   8       12.22     -104.98    104.98 o 
   9  10   8      131.76      150.36    163.38 o 
  10  10   8        8.99       -5.59    112.74 o 
  11  10   8        0.45     -123.27    123.27 o 
  12  10   8        0.14      -94.69    118.12 o 
  13  10   8      671.10      485.26    175.93 o 
  14  10   8        8.21      196.88    216.70 o 
 -17  11   8     5071.18     4928.81    358.17 o 
 -16  11   8      856.41      657.64    163.92 o 
 -15  11   8     2500.39     2825.45    260.05 o 
 -14  11   8      362.46      551.19    213.72 o 
 -13  11   8     1018.82      834.04    157.81 o 
 -12  11   8      921.74      773.49    297.01 o 
 -11  11   8     2015.33     1261.10    217.26 o 
 -10  11   8     8359.04     6799.55    337.14 o 
  -9  11   8    10611.35     9596.84    394.66 o 
  -8  11   8    14481.51    14254.07    470.48 o 
  -7  11   8    45060.73    45753.39    853.17 o 
  -6  11   8      210.62      378.17    145.29 o 
  -5  11   8       12.88       26.96     93.78 o 
  -4  11   8       87.63      -46.63    137.47 o 
  -3  11   8      197.71      143.80     80.53 o 
  -2  11   8    18425.61    18817.34    472.24 o 
  -1  11   8    36174.51    36166.13    668.21 o 
   0  11   8     2966.91     2620.50    186.32 o 
   1  11   8     5041.69     5297.86    249.52 o 
   2  11   8     5974.22     5935.10    208.73 o 
   3  11   8    12278.04    12574.75    303.43 o 
   4  11   8      733.39      697.23    106.88 o 
   5  11   8      493.63      416.61     81.72 o 
   6  11   8       36.18      170.66    119.49 o 
   7  11   8     7958.26     8027.11    311.87 o 
   8  11   8     3669.90     3637.49    243.60 o 
   9  11   8     3546.45     3848.80    274.71 o 
  10  11   8      230.38      174.10    127.39 o 
  11  11   8       61.58       94.26    152.86 o 
  12  11   8     2510.03     2616.92    253.62 o 
  13  11   8     8047.91     7787.62    429.78 o 
 -16  12   8     4244.07     4237.91    334.81 o 
 -15  12   8      151.81      352.74    139.41 o 
 -14  12   8       24.39        7.53    124.26 o 
 -13  12   8      727.98     1033.40    180.81 o 
 -12  12   8        6.42     -105.94    119.61 o 
 -11  12   8     1573.55     1269.06    151.43 o 
 -10  12   8      236.66       -7.52    316.93 o 
  -9  12   8      122.03      183.59    118.31 o 
  -8  12   8     3163.55     3080.59    246.33 o 
  -7  12   8     8952.95     8396.68    366.62 o 
  -6  12   8     4496.54     4673.83    274.88 o 
  -5  12   8     3157.68     3129.06    249.38 o 
  -4  12   8        0.99      222.81     85.25 o 
  -3  12   8      451.94      468.70     96.43 o 
  -2  12   8      682.46      623.14     98.05 o 
  -1  12   8       61.97       -7.15     88.14 o 
   0  12   8     9520.75     8864.75    335.68 o 
   1  12   8     3636.51     3866.20    279.11 o 
   2  12   8      104.33      121.37     68.29 o 
   3  12   8      126.90       69.69     88.97 o 
   4  12   8       40.89       17.13     64.93 o 
   5  12   8       44.53        4.89     79.37 o 
   6  12   8     4250.50     4325.71    275.93 o 
   7  12   8      470.71      328.36    101.10 o 
   8  12   8      720.54      787.44    129.59 o 
   9  12   8       22.76       51.32    173.71 o 
  10  12   8      639.74      549.71    144.22 o 
  11  12   8      760.22      911.31    198.00 o 
  12  12   8      970.81      901.58    181.51 o 
  13  12   8     2518.52     2146.35    248.56 o 
 -15  13   8     1460.84     1280.21    205.18 o 
 -14  13   8     2239.27     2607.39    257.79 o 
 -13  13   8      179.76      297.08    192.16 o 
 -12  13   8     3220.77     3340.25    312.95 o 
 -11  13   8     6221.11     6200.48    359.08 o 
 -10  13   8      242.69      106.08    124.79 o 
  -9  13   8        0.19     -145.66    145.66 o 
  -8  13   8     2545.70     2170.98    199.42 o 
  -7  13   8      411.73      866.56    162.47 o 
  -6  13   8    28898.00    30049.90    709.88 o 
  -5  13   8     5113.64     4688.52    214.27 o 
  -4  13   8    34272.21    33779.68   1028.88 o 
  -3  13   8     4228.54     4135.35    184.00 o 
  -2  13   8     4296.95     4290.81    212.68 o 
  -1  13   8     4526.47     3943.38    234.07 o 
   0  13   8    12637.31    13108.84    426.30 o 
   1  13   8     1818.46     1828.51    170.54 o 
   2  13   8    32887.82    33569.40    549.25 o 
   3  13   8     8170.68     8094.06    263.19 o 
   4  13   8     1419.04     1503.87    118.84 o 
   5  13   8     1185.55     1012.51    128.62 o 
   6  13   8      379.74      509.33    121.49 o 
   7  13   8    11563.90    11156.38    391.25 o 
   8  13   8      121.27      -28.64    121.41 o 
   9  13   8       29.80      -80.72    118.35 o 
  10  13   8     1821.18     2208.18    232.46 o 
  11  13   8      371.15      373.47    250.21 o 
  12  13   8    14192.57    15534.74    621.64 o 
 -15  14   8      403.46      715.62    173.70 o 
 -14  14   8     3849.46     4060.13    324.96 o 
 -13  14   8     1766.25     1767.67    221.17 o 
 -12  14   8      804.47      713.02    194.96 o 
 -11  14   8      523.31      669.28    174.73 o 
 -10  14   8        8.17       16.38    121.69 o 
  -9  14   8      455.94      182.99    130.59 o 
  -8  14   8     6126.69     5243.17    310.04 o 
  -7  14   8    12853.92    13459.53    427.79 o 
  -6  14   8     8112.83     8997.59    400.39 o 
  -5  14   8    20362.89    23127.89    630.18 o 
  -4  14   8       53.76      315.90     95.43 o 
  -3  14   8     8021.81     8326.31    302.67 o 
  -2  14   8      165.11      -34.04    124.17 o 
  -1  14   8     8753.88     8981.56    354.01 o 
   0  14   8     6196.03     6045.08    370.42 o 
   1  14   8    23334.13    24917.31    683.67 o 
   2  14   8     1832.89     1643.57    172.38 o 
   3  14   8     8164.85     8544.38    279.84 o 
   4  14   8     2012.65     2114.94    150.68 o 
   5  14   8      192.79      176.88     99.80 o 
   6  14   8       68.12      144.40    154.32 o 
   7  14   8       36.57     -117.22    117.22 o 
   8  14   8      128.81      -51.27    145.83 o 
   9  14   8      168.86      -99.27    123.18 o 
  10  14   8     1992.57     2284.84    252.04 o 
  11  14   8     6103.13     6655.52    574.97 o 
 -14  15   8     4564.90     5027.26    364.97 o 
 -13  15   8      814.22      772.15    179.26 o 
 -12  15   8     1164.32     1097.29    218.07 o 
 -11  15   8     1717.27     1509.57    246.88 o 
 -10  15   8      360.43      307.61    137.73 o 
  -9  15   8       61.00     -151.80    151.80 o 
  -8  15   8       26.48     -157.40    157.40 o 
  -7  15   8      187.16      -61.30    129.51 o 
  -6  15   8    10653.45    11184.10    459.44 o 
  -5  15   8     7571.73     7613.92    373.16 o 
  -4  15   8    18255.95    17844.63    530.78 o 
  -3  15   8    10655.35     9905.45    434.54 o 
  -2  15   8     3155.36     2944.49    187.30 o 
  -1  15   8      182.95       88.79    111.29 o 
   0  15   8    16095.66    15875.60    813.73 o 
   1  15   8     1869.40     2188.18    173.02 o 
   2  15   8    12062.74    12282.65    361.73 o 
   3  15   8     4067.92     3718.62    198.59 o 
   4  15   8     2101.10     1901.96    174.48 o 
   5  15   8      802.94      675.44    127.41 o 
   6  15   8        4.61      101.15    103.96 o 
   7  15   8      251.81     -205.10    205.10 o 
   8  15   8      117.15     -148.21    203.61 o 
   9  15   8      521.61       45.31    119.31 o 
  10  15   8     2295.30     2304.77    255.88 o 
 -12  16   8      599.96      464.21    154.66 o 
 -11  16   8       11.76     -164.57    164.57 o 
 -10  16   8     1498.36     1449.63    210.09 o 
  -9  16   8     2734.78     2592.22    320.41 o 
  -8  16   8     1822.21     1311.33    222.06 o 
  -7  16   8     1841.32     1606.29    205.85 o 
  -6  16   8     2110.79     2261.45    239.54 o 
  -5  16   8     5911.62     6103.44    343.02 o 
  -4  16   8     3305.02     3811.51    239.56 o 
  -3  16   8      300.06      333.91    166.45 o 
  -2  16   8      437.81      393.77    112.25 o 
  -1  16   8      994.05     1001.27    126.34 o 
   0  16   8     3589.29     2833.31    220.63 o 
   1  16   8    14563.41    13991.82    419.23 o 
   2  16   8      524.81      459.63     91.08 o 
   3  16   8     1561.89     1471.57    132.49 o 
   4  16   8     6458.96     6680.03    312.51 o 
   5  16   8     2412.38     2340.73    198.84 o 
   6  16   8       10.64       38.40     97.41 o 
   7  16   8       23.47      -81.24    126.57 o 
   8  16   8     1307.04     1088.23    193.03 o 
   9  16   8     1576.03     1351.07    213.06 o 
 -11  17   8      317.13      339.96    150.66 o 
 -10  17   8      197.30      395.32    156.92 o 
  -9  17   8      692.55      313.59    193.45 o 
  -8  17   8     1039.79      409.30    148.76 o 
  -7  17   8        0.07     -140.90    140.90 o 
  -6  17   8       87.63      -36.61    267.57 o 
  -5  17   8     1603.33     1511.64    195.20 o 
  -4  17   8      367.69      191.82    130.90 o 
  -3  17   8      837.95      895.75    248.33 o 
  -2  17   8      358.98      426.00    125.31 o 
  -1  17   8      111.53       14.22     93.96 o 
   0  17   8      165.57       71.46    143.31 o 
   1  17   8      205.78      209.89    101.50 o 
   2  17   8      166.82      184.83     95.86 o 
   3  17   8        1.07     -127.48    127.48 o 
   4  17   8      289.41      232.71    101.98 o 
   5  17   8       27.99       41.85    107.97 o 
   6  17   8      191.51      -10.72    126.26 o 
   7  17   8       58.19        6.55    134.97 o 
   8  17   8      926.95      830.10    171.77 o 
  -9  18   8    13776.36    14500.44    575.49 o 
  -8  18   8      367.69       80.49    325.97 o 
  -7  18   8     1152.18     1089.99    179.22 o 
  -6  18   8      126.50      142.27    126.40 o 
  -5  18   8      293.92      409.67    212.96 o 
  -4  18   8     7058.24     7522.50    417.77 o 
  -3  18   8     5546.99     6329.93    460.07 o 
  -2  18   8      265.67      289.77    162.69 o 
  -1  18   8     5827.89     5846.57    357.08 o 
   0  18   8     9237.41     8700.72    319.67 o 
   1  18   8      244.77      206.41    114.90 o 
   2  18   8     3325.01     3483.88    244.17 o 
   3  18   8     1753.49     1418.47    219.77 o 
   4  18   8     1606.09     1326.70    162.83 o 
   5  18   8     5958.08     4991.20    307.35 o 
   6  18   8    15061.74    14934.75    650.35 o 
  -7  19   8       32.00      -45.00    189.73 o 
  -6  19   8       24.64       59.06    169.58 o 
  -5  19   8       10.26      303.66    176.82 o 
  -4  19   8       55.90      153.21    126.42 o 
  -3  19   8      298.85      497.67    166.63 o 
  -2  19   8      302.68      543.93    177.52 o 
  -1  19   8      434.77      387.77    222.95 o 
   0  19   8     1820.57     2386.20    221.35 o 
   1  19   8        0.11      749.82    222.64 o 
   2  19   8      591.01      383.22    136.73 o 
   3  19   8       29.36      233.30    139.73 o 
   4  19   8      352.85      290.59    133.00 o 
  -3  20   8     2009.03     2086.24    248.62 o 
  -2  20   8     1193.31     1160.09    204.56 o 
  -1  20   8     1717.44     1364.72    214.43 o 
   0  20   8     8815.32     8816.52    402.29 o 
 -19   0   9       79.89      109.23    249.77 o 
 -17   0   9      343.01      -12.60    241.30 o 
 -15   0   9      776.05      825.41    266.05 o 
 -13   0   9      871.14      971.70    289.19 o 
 -11   0   9      715.44     1202.70    150.08 o 
  -9   0   9       14.99      147.18     90.72 o 
  -7   0   9      499.89      897.04    139.78 o 
  -5   0   9        1.43       58.29     71.66 o 
  -3   0   9      933.60     1082.85    202.20 o 
  -1   0   9     6960.39     6632.04    431.79 o 
   1   0   9       82.79      125.71    164.66 o 
   3   0   9    10618.12    10962.66    594.92 o 
   5   0   9        3.31      142.54    119.73 o 
   7   0   9       45.38      135.50     99.59 o 
   9   0   9      718.98     1092.96    238.07 o 
  11   0   9     4820.64     5697.54    502.03 o 
  13   0   9       87.81      383.74    189.62 o 
  15   0   9      171.02      562.50    249.34 o 
 -20   1   9     1375.50     1669.83    309.19 o 
 -19   1   9        3.76     -201.01    239.45 o 
 -18   1   9     1433.24     1337.76    229.92 o 
 -17   1   9     2923.64     3371.31    322.47 o 
 -16   1   9      236.42     -185.87    185.87 o 
 -15   1   9     3341.88     3329.11    287.64 o 
 -14   1   9     3472.93     3278.01    165.25 o 
 -13   1   9     1597.42     1800.64    147.59 o 
 -12   1   9    13485.58    13430.46    317.41 o 
 -11   1   9    54352.61    55096.92    698.03 o 
 -10   1   9    23075.88    22699.19    407.59 o 
  -9   1   9     8023.36     8422.42    237.78 o 
  -8   1   9    31507.67    31412.93    470.14 o 
  -7   1   9    10557.21    10641.86    339.17 o 
  -6   1   9    43878.93    44510.02    638.63 o 
  -5   1   9    11312.59    11086.46    236.08 o 
  -4   1   9     2829.80     2504.39    106.22 o 
  -3   1   9    19990.13    18315.21    728.53 o 
  -2   1   9    66669.22    69166.98    788.17 o 
  -1   1   9    46797.74    47206.68   1388.80 o 
   0   1   9    13056.94    13422.76    446.29 o 
   1   1   9    11386.04    11590.88    418.07 o 
   2   1   9     1317.45     1319.69    148.51 o 
   3   1   9    18367.51    17901.85    352.90 o 
   4   1   9      881.83      966.74    131.86 o 
   5   1   9     1270.48     1112.19    232.37 o 
   6   1   9     4514.06     4150.81    162.21 o 
   7   1   9    20796.31    19442.62    404.34 o 
   8   1   9     3633.22     3483.30    292.97 o 
   9   1   9     6523.64     7413.90    560.11 o 
  10   1   9     8616.17     8620.91    425.87 o 
  11   1   9    13583.17    12131.83    519.11 o 
  12   1   9     6495.30     6436.05    404.13 o 
  13   1   9      602.44      421.48    135.49 o 
  14   1   9     4037.43     4825.01    379.45 o 
  15   1   9      458.78      581.48    189.34 o 
  16   1   9     3295.22     3513.66    350.77 o 
 -20   2   9      613.32      438.14    218.31 o 
 -19   2   9      435.36      247.68    190.69 o 
 -18   2   9     2084.91     2179.22    282.61 o 
 -17   2   9     1894.17     1703.34    367.01 o 
 -16   2   9     2553.77     2108.05    249.53 o 
 -15   2   9      427.94       68.92    142.78 o 
 -14   2   9      472.82      283.28    194.39 o 
 -13   2   9     3679.81     4062.94    177.42 o 
 -12   2   9     2522.47     2620.53    143.41 o 
 -11   2   9    10340.56    10424.81    272.99 o 
 -10   2   9    20658.63    21912.80    397.27 o 
  -9   2   9    14128.79    13645.29    291.79 o 
  -8   2   9      678.32      869.43     81.46 o 
  -7   2   9      897.21      734.68     74.04 o 
  -6   2   9     1698.28     1673.01     96.17 o 
  -5   2   9     5591.65     5395.76    144.20 o 
  -4   2   9     2743.22     2957.86    110.93 o 
  -3   2   9     1949.53     1822.69     85.96 o 
  -2   2   9    10466.90    10528.45    452.65 o 
  -1   2   9    14426.93    13711.92    450.27 o 
   0   2   9    43042.57    43616.90    968.80 o 
   1   2   9     9881.02    10864.64    409.05 o 
   2   2   9     1204.23     1088.88    150.03 o 
   3   2   9       18.92        5.02     55.11 o 
   4   2   9      240.55      355.79     96.94 o 
   5   2   9      146.42      346.56     96.23 o 
   6   2   9     3949.48     3767.06    153.85 o 
   7   2   9     3066.56     3242.91    154.91 o 
   8   2   9      255.49      179.38     72.77 o 
   9   2   9     5660.90     5681.39    266.78 o 
  10   2   9     9259.74     8193.87    418.32 o 
  11   2   9     6604.50     6609.02    384.77 o 
  12   2   9     6078.86     6323.96    396.40 o 
  13   2   9        0.93      127.84    134.21 o 
  14   2   9     3726.18     3896.37    341.22 o 
  15   2   9     1664.44     1973.53    270.18 o 
  16   2   9     9206.13    10256.24    847.72 o 
 -19   3   9    11579.66    11438.87    619.59 o 
 -18   3   9     5772.26     5224.60    409.48 o 
 -17   3   9    27233.48    26501.61   1183.99 o 
 -16   3   9      260.13      187.63    119.85 o 
 -15   3   9      153.12      -34.29    110.37 o 
 -14   3   9     2496.48     2589.70    193.30 o 
 -13   3   9      331.24      298.40     59.20 o 
 -12   3   9     3910.38     3688.12    170.25 o 
 -11   3   9    46163.56    46465.96    763.54 o 
 -10   3   9    17870.18    17642.25    524.00 o 
  -9   3   9     3400.59     3430.58    127.83 o 
  -8   3   9    54344.04    51452.08   1286.49 o 
  -7   3   9    39414.31    39202.38    785.60 o 
  -6   3   9    32649.64    30047.23    594.92 o 
  -5   3   9      727.04     1018.26     66.29 o 
  -4   3   9    34782.17    32219.58    371.89 o 
  -3   3   9       95.10      142.59     52.02 o 
  -2   3   9    63189.57    62089.14    808.59 o 
  -1   3   9   184818.97   191797.69   1891.33 o 
   0   3   9    55590.75    59367.54    775.46 o 
   1   3   9   107249.13   114774.70   1198.22 o 
   2   3   9    20479.85    20475.87    731.18 o 
   3   3   9     1996.63     2594.12    212.77 o 
   4   3   9      433.41      296.28     76.04 o 
   5   3   9    35223.03    33967.27    594.40 o 
   6   3   9     6238.30     6297.83    332.68 o 
   7   3   9    93156.87    90782.13    982.66 o 
   8   3   9    22450.00    21683.78    424.83 o 
   9   3   9     8439.99     8127.95    267.58 o 
  10   3   9    24238.70    23017.38   1343.68 o 
  11   3   9     1875.92     1558.54    288.61 o 
  12   3   9    16552.18    15224.98    598.69 o 
  13   3   9     7367.00     7223.10    434.30 o 
  14   3   9    18188.92    19145.91    736.36 o 
  15   3   9     2085.52     2311.72    426.23 o 
  16   3   9     6769.72     8402.84    784.80 o 
 -19   4   9      342.71      701.28    220.04 o 
 -18   4   9     9617.75    10034.41    538.67 o 
 -17   4   9     1988.44     2157.71    294.62 o 
 -16   4   9     6865.80     6124.45    304.82 o 
 -15   4   9      138.87       -2.93     85.67 o 
 -14   4   9      240.64       78.18    103.66 o 
 -13   4   9      457.70      562.69    100.29 o 
 -12   4   9     5177.64     4436.05    155.32 o 
 -11   4   9     4250.83     3865.88    162.24 o 
 -10   4   9    29059.35    28996.32    463.68 o 
  -9   4   9     5706.14     4720.68    143.56 o 
  -8   4   9     3607.41     3513.82    128.63 o 
  -7   4   9     6322.64     5932.26    165.28 o 
  -6   4   9     1823.50     1831.10     88.87 o 
  -5   4   9     1096.47     1015.69     64.47 o 
  -4   4   9      651.59      833.51     67.72 o 
  -3   4   9     5420.43     4404.65    233.23 o 
  -2   4   9    10121.30     8898.56    223.69 o 
  -1   4   9    38658.38    38175.32    576.57 o 
   0   4   9   102232.61   104496.09   1511.79 o 
   1   4   9    15563.42    15751.13    309.35 o 
   2   4   9    12657.23    13103.54    466.59 o 
   3   4   9     1098.72     1281.07    239.66 o 
   4   4   9     6015.75     5934.46    452.59 o 
   5   4   9     1980.30     1546.61    126.93 o 
   6   4   9    41589.00    40847.79   1018.90 o 
   7   4   9    12488.77    12186.06    368.21 o 
   8   4   9    23796.67    22673.93    443.64 o 
   9   4   9     3775.05     4004.89    191.13 o 
  10   4   9      125.25       46.20     69.27 o 
  11   4   9     4486.16     4556.24    472.48 o 
  12   4   9       94.59       15.04    155.23 o 
  13   4   9       38.20       38.62    138.54 o 
  14   4   9      286.22      676.54    302.35 o 
  15   4   9       56.07     -115.55    219.75 o 
 -19   5   9     6013.21     6248.57    379.88 o 
 -18   5   9     6188.27     5849.92    355.82 o 
 -17   5   9    11798.17    11502.00    417.03 o 
 -16   5   9      814.82      904.68    132.50 o 
 -15   5   9      851.86      788.38    121.47 o 
 -14   5   9       10.78       50.06     86.06 o 
 -13   5   9     2698.47     2596.42    172.84 o 
 -12   5   9     3592.40     3709.67    197.27 o 
 -11   5   9    25626.73    24828.83    490.33 o 
 -10   5   9        3.09       24.16     41.13 o 
  -9   5   9       68.85      159.72     57.28 o 
  -8   5   9     1218.08     1140.49     76.24 o 
  -7   5   9    12455.25    12045.29    277.16 o 
  -6   5   9      416.46      419.29     50.92 o 
  -5   5   9     4231.38     4363.96    144.28 o 
  -4   5   9       16.25       51.87     50.11 o 
  -3   5   9     1388.09     1332.54     89.18 o 
  -2   5   9     3542.61     3416.93    147.33 o 
  -1   5   9    27523.44    28643.89    477.12 o 
   0   5   9      658.32      696.09    191.07 o 
   1   5   9    19272.61    20206.13    380.38 o 
   2   5   9      999.97      873.74    117.32 o 
   3   5   9     1691.72     1545.85    253.10 o 
   4   5   9       23.00       36.86    104.47 o 
   5   5   9     4201.32     3761.99    261.34 o 
   6   5   9     4763.81     5185.52    316.16 o 
   7   5   9    28203.32    27698.46    976.50 o 
   8   5   9     4864.99     5044.73    208.51 o 
   9   5   9     2669.47     2423.47    152.01 o 
  10   5   9     2542.78     2464.67    156.37 o 
  11   5   9      209.24      264.64    136.20 o 
  12   5   9     2427.27     2143.62    227.51 o 
  13   5   9     2758.34     2663.48    444.06 o 
  14   5   9     2285.45     2203.46    420.11 o 
  15   5   9       89.09        2.46    234.36 o 
 -19   6   9     4065.71     4109.41    316.50 o 
 -18   6   9     3602.92     3156.09    303.03 o 
 -17   6   9      486.70      551.26    142.56 o 
 -16   6   9     1341.82     1481.86    157.99 o 
 -15   6   9     2058.45     2058.18    171.81 o 
 -14   6   9    22407.20    22507.33    517.09 o 
 -13   6   9     6084.96     6283.02    264.89 o 
 -12   6   9      728.67      492.78    100.17 o 
 -11   6   9     2957.86     3185.95    178.78 o 
 -10   6   9     7318.47     6619.01    335.67 o 
  -9   6   9       78.17       24.95     46.56 o 
  -8   6   9    17074.32    16052.89    320.54 o 
  -7   6   9     1208.75     1365.42     98.10 o 
  -6   6   9      415.15      395.17     67.94 o 
  -5   6   9     2370.27     2342.41    123.28 o 
  -4   6   9    10364.97     9783.25    272.53 o 
  -3   6   9      552.79      570.87     75.11 o 
  -2   6   9       14.98      -54.92    122.81 o 
  -1   6   9      420.64      204.03     69.49 o 
   0   6   9    14824.37    14478.17    410.06 o 
   1   6   9     1555.18     1878.13    201.56 o 
   2   6   9    29246.64    28426.41    649.87 o 
   3   6   9     9432.98    10509.96    513.75 o 
   4   6   9    29969.82    29994.16    757.53 o 
   5   6   9      984.71      972.49    157.30 o 
   6   6   9     1742.88     1668.59    192.98 o 
   7   6   9        8.61       70.41     81.90 o 
   8   6   9       28.83       72.68     71.39 o 
   9   6   9     5429.05     5916.23    234.21 o 
  10   6   9    10712.85    10320.14    311.26 o 
  11   6   9      466.57      166.15     71.69 o 
  12   6   9      952.43     1217.53    293.01 o 
  13   6   9      895.92      436.56    232.83 o 
  14   6   9     3293.14     3066.20    482.48 o 
  15   6   9     1001.61      485.03    207.12 o 
 -19   7   9      173.34      196.37    318.53 o 
 -18   7   9      901.16      527.07    139.27 o 
 -17   7   9       97.93      145.18    107.90 o 
 -16   7   9     1182.03     1583.50    170.61 o 
 -15   7   9     3883.81     3807.68    246.96 o 
 -14   7   9     1353.19     1458.53    158.20 o 
 -13   7   9     1045.69     1058.93    132.21 o 
 -12   7   9        7.34      -87.50     87.50 o 
 -11   7   9      362.29      322.32     90.78 o 
 -10   7   9        0.10      -29.39     77.07 o 
  -9   7   9     1066.21     1254.76     96.96 o 
  -8   7   9      511.57      430.89     99.95 o 
  -7   7   9     6977.66     6783.12    347.29 o 
  -6   7   9     4090.70     3943.23    201.21 o 
  -5   7   9     2658.13     2556.75    137.67 o 
  -4   7   9       98.02      239.91     59.07 o 
  -3   7   9     1324.33     1237.39     98.08 o 
  -2   7   9     2665.52     2746.22    206.19 o 
  -1   7   9      211.03       46.55     85.41 o 
   0   7   9      636.94      515.03    168.28 o 
   1   7   9     6231.56     6321.32    298.63 o 
   2   7   9     1100.71     1034.23    149.69 o 
   3   7   9    31799.66    33158.05    628.19 o 
   4   7   9     5826.35     6304.29    351.32 o 
   5   7   9     9574.08     9252.24    428.83 o 
   6   7   9     1775.94     2067.18    222.87 o 
   7   7   9      191.89      265.20     98.24 o 
   8   7   9      106.08      188.98     92.99 o 
   9   7   9     1834.51     2374.19    162.23 o 
  10   7   9     8107.68     8066.68    280.23 o 
  11   7   9     5630.72     5834.76    630.31 o 
  12   7   9        6.99      112.96    219.81 o 
  13   7   9      152.34      -10.18    257.99 o 
  14   7   9      781.25      819.90    312.26 o 
  15   7   9      259.09     -359.76    376.07 o 
 -18   8   9      999.92     1206.62    191.71 o 
 -17   8   9      793.24      515.29    154.49 o 
 -16   8   9    21488.71    21358.24    666.86 o 
 -15   8   9     1405.73     1572.74    169.99 o 
 -14   8   9    74273.47    77116.59   1052.44 o 
 -13   8   9      819.96      529.39    107.22 o 
 -12   8   9    15470.81    15618.01    402.06 o 
 -11   8   9     1206.88     1145.62    118.25 o 
 -10   8   9     1218.20     1328.84    119.75 o 
  -9   8   9     7299.79     6414.53    286.91 o 
  -8   8   9    45801.72    45537.26    923.12 o 
  -7   8   9     1334.19     1427.74    135.21 o 
  -6   8   9     3584.47     3965.46    338.48 o 
  -5   8   9     1670.01     1469.67    103.66 o 
  -4   8   9    66510.64    66078.92    891.61 o 
  -3   8   9     8771.97     9370.61    235.13 o 
  -2   8   9    36045.70    37587.49    814.44 o 
  -1   8   9    14351.53    14416.81    732.16 o 
   0   8   9    17112.21    16207.83    787.76 o 
   1   8   9     2296.48     1839.78    173.00 o 
   2   8   9   135702.52   134581.72   1528.09 o 
   3   8   9       19.65       -4.88     91.04 o 
   4   8   9   112758.52   116275.73   1779.48 o 
   5   8   9      678.66      668.39    139.96 o 
   6   8   9    20174.13    20774.03    664.17 o 
   7   8   9     3510.66     3257.83    316.65 o 
   8   8   9    24640.59    23761.52    470.99 o 
   9   8   9    12610.03    12691.88    414.78 o 
  10   8   9    45894.67    44172.08   1270.42 o 
  11   8   9     1937.80     2036.77    244.79 o 
  12   8   9      278.57      191.65    133.97 o 
  13   8   9       93.18       21.71    227.04 o 
  14   8   9     2684.36     2257.27    426.05 o 
 -18   9   9      541.38      509.83    149.14 o 
 -17   9   9      130.04     -129.40    129.40 o 
 -16   9   9     2750.90     2501.97    259.88 o 
 -15   9   9      878.30     1609.96    238.72 o 
 -14   9   9     5247.38     5807.79    350.64 o 
 -13   9   9     1807.91     2163.88    228.35 o 
 -12   9   9      654.92      508.56     99.86 o 
 -11   9   9      908.06      864.01    152.34 o 
 -10   9   9       64.37       83.21     77.19 o 
  -9   9   9     1211.01     1350.46    162.19 o 
  -8   9   9       44.40      261.23     73.81 o 
  -7   9   9      857.35      807.47    166.61 o 
  -6   9   9      163.04     -197.72    382.30 o 
  -5   9   9        0.80      -52.49    103.24 o 
  -4   9   9        9.49      135.47     56.39 o 
  -3   9   9     4729.79     5300.31    177.93 o 
  -2   9   9     1589.33     1618.25    111.94 o 
  -1   9   9      765.88      354.06    160.91 o 
   0   9   9      840.90      478.27    164.86 o 
   1   9   9      509.20      566.86     96.21 o 
   2   9   9     4391.04     4154.62    223.98 o 
   3   9   9      975.38     1616.17    195.00 o 
   4   9   9     7838.16     8089.70    447.11 o 
   5   9   9      140.35      283.17    164.77 o 
   6   9   9      498.55      570.38    148.94 o 
   7   9   9      155.33      132.54    181.40 o 
   8   9   9      193.97       90.97    109.84 o 
   9   9   9     1424.83     1603.69    261.94 o 
  10   9   9     5684.52     5497.14    397.05 o 
  11   9   9       71.98     -151.40    151.40 o 
  12   9   9        1.11      -71.46    151.65 o 
  13   9   9     1011.27      981.64    344.14 o 
  14   9   9     2771.27     2302.80    465.20 o 
 -17  10   9      536.36      821.17    271.15 o 
 -16  10   9     9649.39    10093.37    481.28 o 
 -15  10   9     1820.88     1819.79    237.27 o 
 -14  10   9    28728.20    29170.63    780.17 o 
 -13  10   9      838.93     1014.78    174.52 o 
 -12  10   9     3971.27     3300.63    359.89 o 
 -11  10   9    12348.10    11516.31    446.46 o 
 -10  10   9     3778.90     3058.46    236.37 o 
  -9  10   9    42765.26    43775.28   1016.65 o 
  -8  10   9    42044.79    42539.94   1012.05 o 
  -7  10   9    12934.49    12711.43    525.89 o 
  -6  10   9     4159.87     4141.10    417.36 o 
  -5  10   9     5957.33     6651.25    317.59 o 
  -4  10   9    20839.84    21135.37    530.51 o 
  -3  10   9    17718.33    17240.06    691.66 o 
  -2  10   9     4625.81     4522.10    181.46 o 
  -1  10   9    18743.06    18568.46    870.29 o 
   0  10   9      184.37      132.90    104.15 o 
   1  10   9      369.58      129.24    109.83 o 
   2  10   9    47782.67    47843.87    829.65 o 
   3  10   9      307.57      311.74     97.10 o 
   4  10   9    23596.41    24440.95    592.16 o 
   5  10   9      330.01      336.08    146.23 o 
   6  10   9     1139.26      966.28    175.14 o 
   7  10   9     3552.44     3184.65    198.31 o 
   8  10   9        2.69       56.43    126.33 o 
   9  10   9     6948.85     6453.26    370.28 o 
  10  10   9     6837.59     6686.55    629.13 o 
  11  10   9      102.57      -60.44    153.47 o 
  12  10   9     2551.91     2526.07    301.56 o 
  13  10   9      993.99     1164.76    391.72 o 
 -17  11   9     1251.23     1100.37    185.88 o 
 -16  11   9       22.68       17.31    151.26 o 
 -15  11   9        5.47      112.23    142.20 o 
 -14  11   9      340.32      564.64    210.22 o 
 -13  11   9       15.89      -15.24    115.80 o 
 -12  11   9      133.33      -78.31    146.46 o 
 -11  11   9      504.65     -176.85    176.85 o 
 -10  11   9       49.00     -123.24    130.91 o 
  -9  11   9      671.50      412.94    137.92 o 
  -8  11   9      341.54      617.56    182.75 o 
  -7  11   9     2011.98     2204.19    531.85 o 
  -6  11   9        3.61       99.00    158.41 o 
  -5  11   9       58.02       35.57    101.25 o 
  -4  11   9      211.53      271.44    102.36 o 
  -3  11   9       77.39       41.59     54.18 o 
  -2  11   9     1241.69     1049.26    110.82 o 
  -1  11   9     3214.00     2937.00    347.02 o 
   0  11   9     2743.66     2604.43    231.47 o 
   1  11   9      325.23      464.45    113.07 o 
   2  11   9      367.00      137.88     89.26 o 
   3  11   9      349.56      244.27     93.70 o 
   4  11   9      280.78      405.03    116.63 o 
   5  11   9      723.33      626.62    185.19 o 
   6  11   9     1634.53     1590.13    179.71 o 
   7  11   9      297.32      275.92     98.67 o 
   8  11   9       20.65      -40.32     98.12 o 
   9  11   9        0.45      216.63    112.72 o 
  10  11   9      150.05     -110.11    114.41 o 
  11  11   9      165.34      253.98    156.74 o 
  12  11   9     3828.12     3747.00    365.97 o 
  13  11   9     1917.65     2222.51    368.24 o 
 -16  12   9      714.10      304.82    153.39 o 
 -15  12   9     1316.54     1492.07    208.54 o 
 -14  12   9     3616.36     3650.26    298.35 o 
 -13  12   9     1144.67      920.34    196.44 o 
 -12  12   9     1143.48      996.50    167.32 o 
 -11  12   9     4177.40     3662.00    270.91 o 
 -10  12   9      983.46      925.90    138.49 o 
  -9  12   9     1642.88     1485.05    175.94 o 
  -8  12   9    12751.38    12708.01    561.33 o 
  -7  12   9    14534.38    15623.53    616.26 o 
  -6  12   9     4796.04     5252.48    351.44 o 
  -5  12   9    22198.06    22585.28    729.32 o 
  -4  12   9     4656.16     4464.40    212.00 o 
  -3  12   9     1812.17     1428.78    146.36 o 
  -2  12   9     6980.36     7107.43    307.94 o 
  -1  12   9       88.71      170.93    217.94 o 
   0  12   9    11834.33    11441.51    485.12 o 
   1  12   9     7888.07     8333.68    343.16 o 
   2  12   9     1379.59     1313.25    152.60 o 
   3  12   9      446.54      448.90    105.93 o 
   4  12   9       59.06      169.37    104.97 o 
   5  12   9       79.44       59.47    120.78 o 
   6  12   9    13548.59    12861.42    473.19 o 
   7  12   9        3.94       25.28     91.16 o 
   8  12   9     4567.60     4746.16    420.64 o 
   9  12   9      238.42       86.45    126.83 o 
  10  12   9      156.26      267.44    133.76 o 
  11  12   9     7964.35     8252.28    608.33 o 
  12  12   9     1776.73     1742.31    284.21 o 
 -15  13   9     1802.31     1289.30    198.56 o 
 -14  13   9      935.39      749.31    207.88 o 
 -13  13   9     3127.25     3312.26    295.39 o 
 -12  13   9     3429.27     4020.69    322.47 o 
 -11  13   9      459.30     1031.12    182.88 o 
 -10  13   9     3941.25     3635.38    279.05 o 
  -9  13   9      144.67     -117.73    117.73 o 
  -8  13   9     5592.75     5768.84    394.66 o 
  -7  13   9     5015.38     4886.77    451.80 o 
  -6  13   9    14423.42    14590.39    731.76 o 
  -5  13   9      288.87      312.03     90.44 o 
  -4  13   9    15046.67    15585.26    548.27 o 
  -3  13   9     1069.10     1084.44    137.66 o 
  -2  13   9     1352.62     1390.87    201.64 o 
  -1  13   9      704.67      634.85    149.46 o 
   0  13   9     2146.80     2289.31    234.80 o 
   1  13   9      329.70      292.06     88.77 o 
   2  13   9     2200.61     2439.01    172.24 o 
   3  13   9     2405.62     2139.10    157.20 o 
   4  13   9      596.59      460.91    124.83 o 
   5  13   9     1182.77     1106.22    139.77 o 
   6  13   9     8573.41     8518.36    399.84 o 
   7  13   9     5224.40     4752.20    263.92 o 
   8  13   9     1000.00      796.29    150.54 o 
   9  13   9      148.69       56.29    124.86 o 
  10  13   9     2019.29     2233.99    261.03 o 
  11  13   9     4405.82     4979.28    357.64 o 
 -14  14   9     2411.49     2349.94    272.43 o 
 -13  14   9     4559.37     4704.12    473.64 o 
 -12  14   9     1393.76     1663.23    219.50 o 
 -11  14   9     9422.71     9328.47    574.30 o 
 -10  14   9     4334.55     4261.92    311.51 o 
  -9  14   9     4920.37     4493.83    303.33 o 
  -8  14   9     1153.77     1225.37    258.72 o 
  -7  14   9    29731.07    31208.26    927.86 o 
  -6  14   9        5.37      256.13    152.36 o 
  -5  14   9    37271.66    39699.79   1240.94 o 
  -4  14   9     6204.49     5899.28    254.53 o 
  -3  14   9    14004.64    13530.75    713.25 o 
  -2  14   9     1157.57      779.50    120.70 o 
  -1  14   9     6775.46     7469.67    341.63 o 
   0  14   9     4173.55     3831.91    354.10 o 
   1  14   9    13172.13    14259.93    400.40 o 
   2  14   9       88.95       94.36     85.45 o 
   3  14   9      810.92      997.19    203.31 o 
   4  14   9     1188.94     1064.62    155.32 o 
   5  14   9     6007.55     6756.42    312.37 o 
   6  14   9      550.45      614.33    173.96 o 
   7  14   9      771.01      379.49    190.04 o 
   8  14   9        3.80      -67.68    131.54 o 
   9  14   9     3521.09     3230.84    284.62 o 
  10  14   9     3929.74     4305.61    490.90 o 
 -13  15   9     3676.98     3332.16    297.85 o 
 -12  15   9     7027.35     7843.60    436.28 o 
 -11  15   9      448.06      902.13    176.63 o 
 -10  15   9     1953.79     1971.40    227.66 o 
  -9  15   9       12.47      -98.49    170.75 o 
  -8  15   9     5411.08     5409.06    413.26 o 
  -7  15   9     4925.75     5203.88    330.10 o 
  -6  15   9    30206.44    31599.26    788.16 o 
  -5  15   9     2066.73     2303.26    282.66 o 
  -4  15   9    19677.48    21419.71    790.91 o 
  -3  15   9     8091.57     7333.96    333.98 o 
  -2  15   9     3119.95     3188.35    226.53 o 
  -1  15   9      714.44      501.58     98.28 o 
   0  15   9    11968.69    12193.64    494.83 o 
   1  15   9     1270.35      991.99    125.62 o 
   2  15   9     7895.01     7883.05    399.72 o 
   3  15   9    13504.26    13246.97    398.98 o 
   4  15   9      160.47      210.27    119.14 o 
   5  15   9     1839.73     1914.44    193.38 o 
   6  15   9     2737.53     2927.10    266.80 o 
   7  15   9       21.52      -10.66    167.06 o 
   8  15   9      918.99      701.53    150.36 o 
   9  15   9     2703.93     2501.83    259.81 o 
 -12  16   9     1138.68     1005.81    191.56 o 
 -11  16   9      847.53      975.39    193.67 o 
 -10  16   9      750.60      752.57    175.48 o 
  -9  16   9       89.18      -62.61    170.36 o 
  -8  16   9       10.31       30.40    155.10 o 
  -7  16   9     1449.25     1214.88    184.84 o 
  -6  16   9      149.47      179.17    136.86 o 
  -5  16   9     3626.59     3368.91    270.86 o 
  -4  16   9     1670.55     1607.62    262.12 o 
  -3  16   9      107.66       99.30    104.45 o 
  -2  16   9      229.18      -92.93    114.93 o 
  -1  16   9      136.01       17.31     99.36 o 
   0  16   9      956.11      575.56    161.76 o 
   1  16   9     1683.51     1546.64    155.72 o 
   2  16   9        9.15       -2.38     99.65 o 
   3  16   9      659.08      136.57    149.06 o 
   4  16   9     3240.51     3830.15    531.04 o 
   5  16   9     2663.46     3198.70    273.77 o 
   6  16   9       21.37      -87.04    169.60 o 
   7  16   9      278.73      165.01    126.48 o 
   8  16   9        2.12     -174.17    174.17 o 
 -11  17   9     4528.24     4851.12    354.28 o 
 -10  17   9     4290.79     4294.35    391.72 o 
  -9  17   9      225.42      383.23    237.45 o 
  -8  17   9      421.37      398.88    206.64 o 
  -7  17   9     5659.79     5601.05    457.93 o 
  -6  17   9      726.95      495.34    146.85 o 
  -5  17   9      481.42      522.23    187.13 o 
  -4  17   9       13.79     -158.29    158.29 o 
  -3  17   9     3067.73     3710.58    474.60 o 
  -2  17   9     6026.53     5898.49    440.57 o 
  -1  17   9     4396.62     3926.65    236.20 o 
   0  17   9      209.37       40.71     99.38 o 
   1  17   9     2597.47     2271.97    196.30 o 
   2  17   9      281.96      123.86    174.11 o 
   3  17   9      357.75      247.09    134.01 o 
   4  17   9     3683.60     3561.62    277.96 o 
   5  17   9      121.21      183.39    118.37 o 
   6  17   9     1271.47     1249.86    211.62 o 
   7  17   9      340.23      174.28    143.32 o 
  -9  18   9      267.04      309.86    197.15 o 
  -8  18   9        8.29     -235.38    235.38 o 
  -7  18   9       51.99     -148.72    148.72 o 
  -6  18   9        6.20      165.83    150.36 o 
  -5  18   9       77.90       37.90    180.67 o 
  -4  18   9       57.59       92.23    243.57 o 
  -3  18   9      475.39      537.97    188.13 o 
  -2  18   9       74.94      157.73    305.01 o 
  -1  18   9       47.47      158.74    209.76 o 
   0  18   9       20.16      557.69    127.79 o 
   1  18   9      324.94      283.09    105.79 o 
   2  18   9      433.06      161.90    202.44 o 
   3  18   9        0.34     -117.94    156.95 o 
   4  18   9       22.82        2.81    113.68 o 
   5  18   9      759.84     1075.65    195.18 o 
  -7  19   9      552.38      475.38    218.02 o 
  -6  19   9       48.62       27.26    246.38 o 
  -5  19   9       34.58     -185.23    185.23 o 
  -4  19   9     1165.38      668.18    422.71 o 
  -3  19   9      252.54     -135.42    180.04 o 
  -2  19   9     7202.43     7208.50    533.49 o 
  -1  19   9    17405.53    16067.15    600.74 o 
   0  19   9      427.98      676.21    161.95 o 
   1  19   9    23518.09    23243.31    920.73 o 
   2  19   9      123.24       68.39    179.81 o 
   3  19   9     8039.91     7947.11    424.49 o 
 -20   0  10     3728.07     2684.86    479.06 o 
 -18   0  10    10087.11    10044.96    793.57 o 
 -16   0  10        6.26     -192.70    222.88 o 
 -14   0  10     9945.49    10039.79    421.66 o 
 -12   0  10     8847.91     8378.90    370.09 o 
 -10   0  10    44854.80    46798.93    901.92 o 
  -8   0  10    21089.20    21097.21    552.83 o 
  -6   0  10     1415.85     1704.76    164.21 o 
  -4   0  10    12624.07    12524.13    420.19 o 
  -2   0  10     3587.51     4242.81    389.59 o 
   0   0  10    54620.44    55236.50   1451.83 o 
   2   0  10     1527.36     1322.56    250.97 o 
   4   0  10    13299.75    13211.78    678.40 o 
   6   0  10     3950.05     3735.23    181.91 o 
   8   0  10      243.91      168.05    169.75 o 
  10   0  10    29604.46    28565.01   1163.66 o 
  12   0  10     3622.04     3428.03    426.80 o 
  14   0  10      230.13      186.17    186.13 o 
 -20   1  10        0.04     -227.13    227.13 o 
 -19   1  10       60.50      -68.31    178.65 o 
 -18   1  10       85.90      102.41    176.98 o 
 -17   1  10     2065.74     1612.73    247.23 o 
 -16   1  10     1337.44     1206.12    210.34 o 
 -15   1  10      718.04      616.57    160.89 o 
 -14   1  10      288.59      280.76    107.25 o 
 -13   1  10      229.83      282.64     81.69 o 
 -12   1  10      588.07      615.31     90.63 o 
 -11   1  10        0.05      127.86     65.16 o 
 -10   1  10     1144.23     1040.89    102.95 o 
  -9   1  10     4572.56     4815.27    190.95 o 
  -8   1  10     4123.17     3932.99    170.86 o 
  -7   1  10     3602.67     3506.50    161.99 o 
  -6   1  10       16.05       66.99     71.37 o 
  -5   1  10     3282.35     3010.33    152.99 o 
  -4   1  10        7.65       53.72     80.07 o 
  -3   1  10     9593.07    10228.39    394.94 o 
  -2   1  10     1043.42      811.46     73.20 o 
  -1   1  10     3654.63     3105.45    238.33 o 
   0   1  10    16460.31    16121.60    512.87 o 
   1   1  10      946.47     1000.79    158.36 o 
   2   1  10     2922.67     2906.18    230.44 o 
   3   1  10     1048.04      890.83     79.59 o 
   4   1  10     9517.20     9585.12    272.99 o 
   5   1  10     3045.51     2770.95    311.07 o 
   6   1  10        1.94      142.22     63.98 o 
   7   1  10     2661.18     2623.84    137.49 o 
   8   1  10      486.05      465.54     96.95 o 
   9   1  10    12411.63    12663.05    517.96 o 
  10   1  10    29873.38    30056.96    834.99 o 
  11   1  10     7204.08     6992.57    400.81 o 
  12   1  10     2635.77     1788.02    227.73 o 
  13   1  10     3908.56     3552.19    323.75 o 
  14   1  10      127.91      302.54    147.21 o 
  15   1  10     2828.59     3084.22    319.62 o 
 -20   2  10       59.21       38.88    183.93 o 
 -19   2  10       73.17     -196.00    196.00 o 
 -18   2  10    25806.41    26124.65    902.73 o 
 -17   2  10     4197.07     3581.04    338.90 o 
 -16   2  10     5766.22     5622.48    400.55 o 
 -15   2  10    14423.89    13583.20    441.40 o 
 -14   2  10     4596.13     4833.98    260.67 o 
 -13   2  10    21955.26    21668.47    457.34 o 
 -12   2  10    15398.04    14926.85    347.28 o 
 -11   2  10    31754.34    31586.07    515.82 o 
 -10   2  10    32059.18    31260.35    507.55 o 
  -9   2  10    98681.38    99716.10   1020.56 o 
  -8   2  10    14502.20    13644.74    400.28 o 
  -7   2  10    56360.82    57677.16   1208.69 o 
  -6   2  10    22562.40    22986.53    404.67 o 
  -5   2  10    10629.04     9011.49    244.69 o 
  -4   2  10     1115.41     1586.55    110.08 o 
  -3   2  10    27060.97    27587.97    470.32 o 
  -2   2  10    10150.45    10727.03    519.74 o 
  -1   2  10    12698.57    13267.92    469.80 o 
   0   2  10    95596.57    94170.30   1842.97 o 
   1   2  10     2870.74     3854.96    339.91 o 
   2   2  10     1158.72     1504.88    235.80 o 
   3   2  10     3044.11     3155.35    235.98 o 
   4   2  10      752.84      626.22     83.29 o 
   5   2  10    18250.83    19487.06    433.80 o 
   6   2  10    12447.73    11817.76    519.12 o 
   7   2  10    27754.14    25857.94    519.95 o 
   8   2  10     6658.91     5837.81    214.65 o 
   9   2  10    13328.01    12641.51    416.95 o 
  10   2  10     2096.71     2282.64    238.52 o 
  11   2  10     4270.51     4596.09    334.83 o 
  12   2  10      202.68      328.63    140.58 o 
  13   2  10     5983.91     5515.01    387.95 o 
  14   2  10     1225.19     1067.29    204.25 o 
  15   2  10     1750.09     1953.49    296.84 o 
 -19   3  10     4060.90     4211.14    554.06 o 
 -18   3  10        0.68      286.59    226.70 o 
 -17   3  10    12078.58    11555.14    579.14 o 
 -16   3  10      504.00      482.46    126.68 o 
 -15   3  10       25.48      -40.65    111.44 o 
 -14   3  10     5313.16     5513.90    282.86 o 
 -13   3  10       88.42      162.74     69.68 o 
 -12   3  10        5.66       53.55     57.63 o 
 -11   3  10     6372.83     6246.97    215.18 o 
 -10   3  10     9344.91     8470.94    320.49 o 
  -9   3  10     4361.27     3768.47    254.99 o 
  -8   3  10    31094.76    28516.99    805.93 o 
  -7   3  10    37287.94    36489.96    793.42 o 
  -6   3  10    37304.79    36222.23    724.31 o 
  -5   3  10     5188.62     4946.39    161.54 o 
  -4   3  10     2255.17     2082.26    105.30 o 
  -3   3  10    27074.02    27423.19    410.77 o 
  -2   3  10    56529.91    58476.97   2303.76 o 
  -1   3  10   128286.02   132972.20   3508.20 o 
   0   3  10   130173.52   133091.69   1233.11 o 
   1   3  10    30433.41    32062.41    768.09 o 
   2   3  10     3503.12     3815.17    335.60 o 
   3   3  10     1365.57     1143.79    162.55 o 
   4   3  10      998.40     1035.10    219.49 o 
   5   3  10      328.52      399.86     92.76 o 
   6   3  10     7546.57     7451.36    627.60 o 
   7   3  10      480.87      745.86    114.97 o 
   8   3  10     1718.70     1641.06    145.76 o 
   9   3  10    16863.37    15834.01    374.69 o 
  10   3  10     8989.49     9075.30    359.27 o 
  11   3  10    16568.13    16353.10    615.74 o 
  12   3  10      564.40      666.02    157.72 o 
  13   3  10     3863.29     4101.59    333.92 o 
  14   3  10      430.02      301.88    145.65 o 
  15   3  10     4813.09     5063.50    616.13 o 
 -19   4  10      829.73      361.98    175.87 o 
 -18   4  10    25008.66    25531.02    898.86 o 
 -17   4  10      175.05      275.61    184.01 o 
 -16   4  10     2382.74     2317.31    206.07 o 
 -15   4  10     4566.08     4800.91    277.55 o 
 -14   4  10      926.45     1302.57    220.29 o 
 -13   4  10     4150.50     4331.41    251.43 o 
 -12   4  10     1201.09     1241.09     96.98 o 
 -11   4  10     3814.69     3649.81    159.89 o 
 -10   4  10    22522.04    21021.69    437.74 o 
  -9   4  10    15961.53    16043.33    328.41 o 
  -8   4  10     9587.53     9728.84    221.99 o 
  -7   4  10     1642.30     1733.77    101.12 o 
  -6   4  10    22550.45    21568.96    306.51 o 
  -5   4  10        6.95       18.36     59.30 o 
  -4   4  10       38.18       27.09     49.59 o 
  -3   4  10     2211.60     2107.72    145.05 o 
  -2   4  10    43361.66    42144.95    788.56 o 
  -1   4  10     1047.02     1662.58    127.45 o 
   0   4  10   122146.03   125780.12   1981.63 o 
   1   4  10    11882.87    12240.14    313.36 o 
   2   4  10     6702.03     6655.99    633.71 o 
   3   4  10     8350.83     9242.27    590.00 o 
   4   4  10     3560.89     3910.97    388.93 o 
   5   4  10    20107.58    19621.00    451.69 o 
   6   4  10    28937.76    28645.50    767.73 o 
   7   4  10    51974.91    49782.18   1140.38 o 
   8   4  10    34991.84    32750.63    556.57 o 
   9   4  10    28591.26    26397.36    703.11 o 
  10   4  10     2029.41     2142.08    149.07 o 
  11   4  10     2883.31     3364.14    293.53 o 
  12   4  10     2258.37     1920.90    223.65 o 
  13   4  10     5055.13     5025.47    361.91 o 
  14   4  10     1158.41     1375.23    330.26 o 
  15   4  10       70.82       63.94    198.96 o 
 -19   5  10     3322.08     3299.75    359.61 o 
 -18   5  10      821.05      581.71    203.23 o 
 -17   5  10    10045.13    10445.96    429.57 o 
 -16   5  10        7.71      -92.21    112.05 o 
 -15   5  10      301.08      322.74    258.92 o 
 -14   5  10      309.42      308.56    119.98 o 
 -13   5  10     3197.89     3159.14    216.37 o 
 -12   5  10      702.75      572.62    112.73 o 
 -11   5  10    14862.22    14459.85    331.74 o 
 -10   5  10        2.95       35.19     39.89 o 
  -9   5  10       85.54       79.64     45.81 o 
  -8   5  10     4365.53     3901.21    140.21 o 
  -7   5  10    15828.83    15029.19    304.63 o 
  -6   5  10     1184.24     1311.42     79.43 o 
  -5   5  10       14.81       91.30     80.00 o 
  -4   5  10     4676.07     4796.86    177.38 o 
  -3   5  10      886.89      839.73    102.13 o 
  -2   5  10     6699.00     6100.43    234.00 o 
  -1   5  10    41167.40    39913.75    530.47 o 
   0   5  10    17236.52    17479.87    996.10 o 
   1   5  10    10338.21    10612.28    319.50 o 
   2   5  10     2739.33     2613.96    122.14 o 
   3   5  10     4639.20     5063.97    447.39 o 
   4   5  10     4270.06     4318.70    409.02 o 
   5   5  10     1029.75      751.83    145.31 o 
   6   5  10     6224.03     6639.53    374.04 o 
   7   5  10    10124.29     9340.69    342.35 o 
   8   5  10        3.82      149.25     81.92 o 
   9   5  10      362.09      418.22     91.06 o 
  10   5  10     4050.38     4313.57    207.86 o 
  11   5  10      242.96      114.88     91.58 o 
  12   5  10     1783.95     1296.73    376.16 o 
  13   5  10     2782.10     3028.16    480.58 o 
  14   5  10     1574.59     1303.94    368.40 o 
  15   5  10      424.41      256.13    190.10 o 
 -19   6  10     2197.02     1921.37    303.61 o 
 -18   6  10     1407.09     1406.03    229.84 o 
 -17   6  10      154.45      427.17    142.18 o 
 -16   6  10      274.28      242.20    138.57 o 
 -15   6  10      930.62      976.87    160.29 o 
 -14   6  10     8903.11     8921.85    365.22 o 
 -13   6  10      552.44      427.91    169.89 o 
 -12   6  10      955.45     1042.81    137.44 o 
 -11   6  10       92.78       18.44     97.36 o 
 -10   6  10     2901.36     2624.44    272.71 o 
  -9   6  10      652.79      790.19    109.95 o 
  -8   6  10     6781.26     6897.40    217.09 o 
  -7   6  10     3172.77     3153.55    149.81 o 
  -6   6  10     3121.70     3294.94    174.80 o 
  -5   6  10      907.74     1166.56    169.72 o 
  -4   6  10     6142.81     6229.87    262.75 o 
  -3   6  10     5096.12     5079.29    180.59 o 
  -2   6  10     3196.84     3174.13    437.06 o 
  -1   6  10     2408.72     2158.81    136.09 o 
   0   6  10    10759.27    10084.17    519.84 o 
   1   6  10     3856.85     4106.86    170.39 o 
   2   6  10      566.51      813.20    135.66 o 
   3   6  10     5309.43     5399.83    480.48 o 
   4   6  10     5134.76     4466.29    303.22 o 
   5   6  10        0.27       -5.09    123.28 o 
   6   6  10      598.85      708.66    162.37 o 
   7   6  10     7523.58     8508.42    427.35 o 
   8   6  10     1344.93     1214.26    114.21 o 
   9   6  10      112.82      240.72     82.69 o 
  10   6  10     1827.98     1548.07    133.12 o 
  11   6  10     1597.17     1525.20    167.27 o 
  12   6  10      739.67     1451.35    356.70 o 
  13   6  10     2339.57     3434.48    507.69 o 
  14   6  10      566.20      587.64    288.68 o 
 -18   7  10     1723.52     1499.49    197.37 o 
 -17   7  10      325.14      430.25    123.74 o 
 -16   7  10       98.47      130.18    102.64 o 
 -15   7  10    28039.16    27375.29    602.78 o 
 -14   7  10      108.38      234.30    100.75 o 
 -13   7  10    16608.74    15840.72    421.67 o 
 -12   7  10      943.78      704.62    116.55 o 
 -11   7  10     1460.58     1096.13    123.20 o 
 -10   7  10        4.97       33.24     89.89 o 
  -9   7  10     1028.24     1086.38     96.73 o 
  -8   7  10     4248.73     3727.60    161.87 o 
  -7   7  10      442.19      583.37    143.02 o 
  -6   7  10     1260.86     1076.60    102.31 o 
  -5   7  10    36865.12    35366.85    585.19 o 
  -4   7  10     2542.25     2841.14    139.90 o 
  -3   7  10    77840.78    77857.16   1479.26 o 
  -2   7  10      206.82       25.93     95.81 o 
  -1   7  10     6733.75     6450.95    346.89 o 
   0   7  10     8061.93     7620.06    311.57 o 
   1   7  10    35672.36    35591.04    767.61 o 
   2   7  10    26785.97    28103.52    686.26 o 
   3   7  10    89117.06    90690.90   1183.48 o 
   4   7  10     9674.98    10617.14    466.84 o 
   5   7  10    13709.19    13154.06    527.21 o 
   6   7  10     1781.84     1643.87    425.10 o 
   7   7  10        1.59      -84.01    110.73 o 
   8   7  10     3620.59     3371.39    227.47 o 
   9   7  10     7486.75     7866.28    278.97 o 
  10   7  10     3631.32     3586.20    194.15 o 
  11   7  10      693.88      748.72    184.46 o 
  12   7  10      735.79      519.68    262.27 o 
  13   7  10     3997.91     4687.04    592.03 o 
  14   7  10     1518.04     1195.91    366.60 o 
 -18   8  10      193.19       86.02    139.98 o 
 -17   8  10       20.49      152.52    133.89 o 
 -16   8  10     3152.17     3687.97    296.85 o 
 -15   8  10       51.85      653.41    169.27 o 
 -14   8  10     4611.03     4899.92    262.15 o 
 -13   8  10     4486.34     4342.64    224.29 o 
 -12   8  10       79.53      -72.73    108.10 o 
 -11   8  10      195.24       92.29     92.80 o 
 -10   8  10      584.59      641.20    106.62 o 
  -9   8  10      805.47      888.02    119.60 o 
  -8   8  10      113.62       42.66     65.98 o 
  -7   8  10      542.83      422.23    263.25 o 
  -6   8  10      354.41      148.85    127.96 o 
  -5   8  10    19168.97    18067.68    390.95 o 
  -4   8  10     7432.47     8653.03    277.35 o 
  -3   8  10    29441.89    28954.06    680.43 o 
  -2   8  10    13013.85    13539.17    602.58 o 
  -1   8  10     4658.48     4677.76    275.94 o 
   0   8  10     3389.67     3713.91    402.83 o 
   1   8  10    12457.04    12369.98    449.27 o 
   2   8  10      354.66      433.92    108.47 o 
   3   8  10    42833.75    43689.85    776.75 o 
   4   8  10     2403.86     2785.07    269.10 o 
   5   8  10     3935.72     4275.38    314.54 o 
   6   8  10       19.81      173.32    127.99 o 
   7   8  10      664.40      516.07    127.32 o 
   8   8  10     1623.94     1371.78    134.99 o 
   9   8  10    13016.58    12627.49    436.47 o 
  10   8  10      298.81      385.24    114.27 o 
  11   8  10     1486.78     1570.36    229.55 o 
  12   8  10      469.73      527.36    169.88 o 
  13   8  10     6048.41     6710.18    723.21 o 
  14   8  10     1869.36     2119.80    423.72 o 
 -18   9  10        7.32     -150.96    178.13 o 
 -17   9  10     9031.76     9666.28    472.45 o 
 -16   9  10     4222.13     5055.87    342.79 o 
 -15   9  10    40247.36    41548.79   1536.24 o 
 -14   9  10     2216.60     2285.44    238.40 o 
 -13   9  10    28664.66    28367.40    741.99 o 
 -12   9  10     5201.57     4696.02    298.96 o 
 -11   9  10     1681.71     1517.27    150.21 o 
 -10   9  10    29494.04    28844.85    587.56 o 
  -9   9  10     2496.38     2522.54    191.36 o 
  -8   9  10    29861.76    29237.83    814.43 o 
  -7   9  10     2746.86     2645.40    257.18 o 
  -6   9  10     2382.66     2129.05    214.03 o 
  -5   9  10    73723.08    70730.97   1556.07 o 
  -4   9  10     2304.34     2625.16    210.44 o 
  -3   9  10    95631.73    93612.74   1307.93 o 
  -2   9  10    12517.47    12611.25    481.47 o 
  -1   9  10    12631.70    12484.70    467.09 o 
   0   9  10       17.99       62.94    165.90 o 
   1   9  10    29269.74    29747.30    618.05 o 
   2   9  10     1950.66     2177.58    176.03 o 
   3   9  10    60101.88    61394.95    971.28 o 
   4   9  10      312.24      441.88    108.17 o 
   5   9  10     1553.34     1470.68    208.93 o 
   6   9  10     3516.59     3028.72    277.40 o 
   7   9  10      305.92      361.52    137.77 o 
   8   9  10     7317.49     7937.76    463.27 o 
   9   9  10     2873.16     2579.13    209.52 o 
  10   9  10     2048.83     1629.63    227.44 o 
  11   9  10      176.58      -82.04    173.16 o 
  12   9  10       37.55     -103.45    184.92 o 
  13   9  10     5974.83     6566.45    733.71 o 
 -17  10  10      117.67      -32.00    154.31 o 
 -16  10  10      120.84      282.02    144.78 o 
 -15  10  10      315.98      790.91    185.67 o 
 -14  10  10      780.14     1379.56    220.36 o 
 -13  10  10      873.81      661.76    164.67 o 
 -12  10  10       99.19     -139.00    139.00 o 
 -11  10  10        5.23     -122.49    127.40 o 
 -10  10  10     3840.84     3785.35    407.18 o 
  -9  10  10      452.53      891.75    302.78 o 
  -8  10  10     1872.01     1628.96    263.09 o 
  -7  10  10     2492.35     2274.80    245.84 o 
  -6  10  10     4068.87     4418.52    306.88 o 
  -5  10  10      880.28      565.08    156.28 o 
  -4  10  10      386.53      785.47    171.80 o 
  -3  10  10     1693.79     1854.37    123.63 o 
  -2  10  10      702.57      578.66     82.22 o 
  -1  10  10       16.52     -126.60    126.60 o 
   0  10  10       14.57      -77.59    104.52 o 
   1  10  10      693.00      570.05    102.30 o 
   2  10  10      744.43      880.04    131.34 o 
   3  10  10     6680.99     6202.47    298.68 o 
   4  10  10      123.30      380.30    111.97 o 
   5  10  10      207.62      320.17    167.02 o 
   6  10  10        0.32      -17.71    119.49 o 
   7  10  10     6299.64     5847.38    394.52 o 
   8  10  10     5328.69     4482.90    339.79 o 
   9  10  10     1440.61     1329.35    234.56 o 
  10  10  10      445.89      228.02    160.64 o 
  11  10  10       67.74      -97.69    249.36 o 
  12  10  10      166.57       91.27    169.88 o 
  13  10  10    11774.15    11689.00    971.38 o 
 -17  11  10     1400.31      985.93    188.11 o 
 -16  11  10     2698.82     2357.71    251.90 o 
 -15  11  10     8376.32     8192.26    433.67 o 
 -14  11  10      108.65      165.81    127.22 o 
 -13  11  10     2428.46     2257.31    238.40 o 
 -12  11  10       45.52     -108.38    147.64 o 
 -11  11  10     1020.45      834.45    127.08 o 
 -10  11  10    16558.05    15343.06    709.05 o 
  -9  11  10      842.48      738.74    195.39 o 
  -8  11  10     1862.38     1760.90    238.84 o 
  -7  11  10     8085.28     8144.15    478.95 o 
  -6  11  10     1045.29      920.75    179.09 o 
  -5  11  10     3800.55     3717.60    240.92 o 
  -4  11  10       28.15      -41.12    161.72 o 
  -3  11  10     9594.47    10021.56    466.56 o 
  -2  11  10     1398.75     1494.74    207.00 o 
  -1  11  10     3674.51     3376.75    212.43 o 
   0  11  10      925.23      946.95    170.25 o 
   1  11  10      310.89      245.86     94.45 o 
   2  11  10       33.03       82.04     98.72 o 
   3  11  10     2078.18     2205.31    192.37 o 
   4  11  10       39.75       44.34     87.72 o 
   5  11  10     3639.36     3589.02    302.93 o 
   6  11  10        0.91      180.70    148.53 o 
   7  11  10    12917.11    12649.78    465.62 o 
   8  11  10     3023.13     3226.13    246.91 o 
   9  11  10        5.27       38.19    130.80 o 
  10  11  10       61.55       70.83    325.60 o 
  11  11  10      577.59      365.66    167.96 o 
  12  11  10       32.76      245.09    184.31 o 
 -16  12  10      137.79     -116.52    176.55 o 
 -15  12  10      139.33      292.91    152.51 o 
 -14  12  10     1293.48     1328.29    210.27 o 
 -13  12  10      432.29      700.05    248.96 o 
 -12  12  10      818.67      986.12    174.43 o 
 -11  12  10     2821.59     2783.55    245.87 o 
 -10  12  10     1327.37     1393.71    220.54 o 
  -9  12  10      252.00      -37.34    149.71 o 
  -8  12  10     3958.72     3561.60    318.82 o 
  -7  12  10      287.90      378.51    159.70 o 
  -6  12  10     2862.96     2627.70    221.67 o 
  -5  12  10      942.35     1147.88    165.28 o 
  -4  12  10     3105.43     2978.10    221.67 o 
  -3  12  10      466.72      390.31     98.88 o 
  -2  12  10     2671.41     2450.03    195.44 o 
  -1  12  10     9741.04     9539.83    413.09 o 
   0  12  10      797.60      710.42    312.62 o 
   1  12  10     1236.64     1128.77    158.23 o 
   2  12  10      254.51      676.76    166.28 o 
   3  12  10       59.30       70.93     94.77 o 
   4  12  10      967.87      980.60    145.25 o 
   5  12  10    10842.34    11664.68    672.69 o 
   6  12  10     7093.59     7563.78    447.87 o 
   7  12  10    12455.59    12838.11    478.94 o 
   8  12  10     1961.85     1718.92    203.98 o 
   9  12  10     1177.63     1211.69    212.32 o 
  10  12  10     2400.83     2557.69    316.24 o 
  11  12  10     1630.15     1962.41    284.35 o 
  12  12  10     7096.54     7466.98    631.38 o 
 -15  13  10     1055.13     1048.92    202.59 o 
 -14  13  10     8640.01     8386.96    448.94 o 
 -13  13  10     1059.25     1672.22    238.26 o 
 -12  13  10    24038.44    24062.38    724.28 o 
 -11  13  10     2567.92     2846.94    317.84 o 
 -10  13  10     4623.65     5408.17    468.61 o 
  -9  13  10      752.38      723.14    189.94 o 
  -8  13  10    15093.78    15698.02    655.86 o 
  -7  13  10     4741.34     5395.03    385.24 o 
  -6  13  10    27692.82    30201.42    734.96 o 
  -5  13  10      210.10        7.87     97.95 o 
  -4  13  10    12721.63    12852.09    376.15 o 
  -3  13  10      254.30      212.54     96.22 o 
  -2  13  10      906.48      806.40    131.90 o 
  -1  13  10     8440.89     8760.09    364.71 o 
   0  13  10     4086.19     3988.76    309.08 o 
   1  13  10     1425.08     1481.03    164.39 o 
   2  13  10       22.89        6.03    102.63 o 
   3  13  10     1181.74     1163.53    154.31 o 
   4  13  10     5722.55     5792.10    316.91 o 
   5  13  10      184.85      140.35    107.82 o 
   6  13  10      618.17      781.77    285.00 o 
   7  13  10     2496.45     2380.99    229.28 o 
   8  13  10      598.17      463.97    282.41 o 
   9  13  10      115.99      269.35    178.06 o 
  10  13  10     4432.11     4471.63    401.73 o 
  11  13  10     3824.05     4556.60    547.46 o 
 -14  14  10     2566.85     2153.48    259.00 o 
 -13  14  10    10120.49    10604.06    508.18 o 
 -12  14  10      703.87     1476.77    230.51 o 
 -11  14  10    14247.44    16006.98    723.72 o 
 -10  14  10     3728.87     4263.92    601.84 o 
  -9  14  10     5198.82     5010.08    391.34 o 
  -8  14  10        2.71       30.66    145.77 o 
  -7  14  10    12288.63    14199.20    754.79 o 
  -6  14  10     2621.02     2648.94    220.28 o 
  -5  14  10    28433.75    26889.67   1097.80 o 
  -4  14  10    18995.73    18684.30    823.41 o 
  -3  14  10     8289.66     8652.00    364.75 o 
  -2  14  10     1414.95     1434.12    160.56 o 
  -1  14  10      111.18       90.54    130.45 o 
   0  14  10       78.56      173.04    113.41 o 
   1  14  10      837.66      828.10    150.77 o 
   2  14  10     3899.88     4003.67    266.36 o 
   3  14  10       24.08       26.30    111.78 o 
   4  14  10       14.77       70.36    121.84 o 
   5  14  10     6330.03     7224.42    453.20 o 
   6  14  10    10203.51    10695.13    553.94 o 
   7  14  10     8973.87     9057.75    422.36 o 
   8  14  10     2576.94     2150.03    276.78 o 
   9  14  10      295.77      231.59    426.31 o 
  10  14  10     1771.16     1958.19    440.82 o 
 -13  15  10      878.22     1072.18    197.86 o 
 -12  15  10     9745.00    10264.52    605.82 o 
 -11  15  10     1141.16     1415.36    287.09 o 
 -10  15  10     3071.09     3312.19    363.50 o 
  -9  15  10        1.55       19.96    334.52 o 
  -8  15  10     3928.50     4079.02    670.70 o 
  -7  15  10     5889.43     6044.21    427.39 o 
  -6  15  10    16183.27    18106.77    595.10 o 
  -5  15  10      322.85      717.30    236.90 o 
  -4  15  10      889.46     1035.05    174.04 o 
  -3  15  10      654.95      630.12    131.79 o 
  -2  15  10      236.97      230.52    103.77 o 
  -1  15  10      606.44      765.14    136.27 o 
   0  15  10      586.55      316.70    127.22 o 
   1  15  10      826.90      803.46    140.87 o 
   2  15  10      838.29      767.98    139.14 o 
   3  15  10     6647.94     7110.13    521.57 o 
   4  15  10    15148.54    15545.33    593.40 o 
   5  15  10     4651.12     5708.54    343.29 o 
   6  15  10     4255.75     4887.34    390.83 o 
   7  15  10     2070.27     1960.00    272.23 o 
   8  15  10     2114.52     2315.21    297.31 o 
   9  15  10     2598.48     2139.54    308.13 o 
 -12  16  10      308.80      436.89    188.36 o 
 -11  16  10     3114.12     3306.22    373.16 o 
 -10  16  10     2771.72     2861.07    336.38 o 
  -9  16  10      366.20      101.55    174.22 o 
  -8  16  10     2663.84     2659.72    302.84 o 
  -7  16  10     2827.77     2369.10    342.10 o 
  -6  16  10      417.69      504.83    144.85 o 
  -5  16  10     3844.65     3551.48    275.47 o 
  -4  16  10     6376.82     6562.21    458.81 o 
  -3  16  10       10.36      -61.64     99.20 o 
  -2  16  10      422.90      453.21    119.34 o 
  -1  16  10      766.96      385.54    111.88 o 
   0  16  10        1.88       67.45    216.25 o 
   1  16  10      371.91      109.85    113.81 o 
   2  16  10     2102.89     1613.81    192.65 o 
   3  16  10        4.98      206.21    126.84 o 
   4  16  10     2242.79     2555.21    252.02 o 
   5  16  10     2904.68     3265.44    280.40 o 
   6  16  10       58.93      -51.71    198.80 o 
   7  16  10     2172.99     1813.58    595.17 o 
   8  16  10      650.02      570.28    191.86 o 
 -11  17  10     1041.43     1180.25    242.82 o 
 -10  17  10      558.02      322.31    290.46 o 
  -9  17  10      546.01      626.61    226.88 o 
  -8  17  10      120.79       32.16    157.04 o 
  -7  17  10     1457.09     1685.70    226.06 o 
  -6  17  10      462.08      412.07    151.00 o 
  -5  17  10       95.79      -81.61    160.83 o 
  -4  17  10      790.21      407.96    162.31 o 
  -3  17  10      955.70      642.44    176.88 o 
  -2  17  10      799.29      639.64    421.94 o 
  -1  17  10      445.80      575.19    172.51 o 
   0  17  10     1320.53     1265.59    156.58 o 
   1  17  10      582.40      565.42    185.79 o 
   2  17  10       35.89     -134.63    134.63 o 
   3  17  10      992.87      813.74    187.31 o 
   4  17  10     2460.35     2363.21    240.18 o 
   5  17  10      744.97      851.28    170.14 o 
   6  17  10        6.65      -78.41    163.54 o 
  -9  18  10     6671.68     6128.31    474.79 o 
  -8  18  10     3681.87     3121.97    427.85 o 
  -7  18  10      483.05      725.39    182.51 o 
  -6  18  10     6280.83     5678.20    363.90 o 
  -5  18  10      334.36      -16.65    170.82 o 
  -4  18  10       96.61     -319.13    319.13 o 
  -3  18  10     4899.51     4370.95    392.02 o 
  -2  18  10     6200.74     7102.35    510.12 o 
  -1  18  10     7049.52     6912.84    501.06 o 
   0  18  10    14734.20    14201.42    475.78 o 
   1  18  10        2.19      105.63    143.38 o 
   2  18  10     2697.47     2566.28    247.60 o 
   3  18  10     1124.24      811.49    276.27 o 
   4  18  10      911.17      675.20    156.70 o 
  -6  19  10      156.41      110.58    163.52 o 
  -5  19  10       97.45      226.83    193.27 o 
  -4  19  10       17.32     -120.81    206.06 o 
  -3  19  10      822.40      319.93    187.50 o 
  -2  19  10     1381.41     1678.42    303.28 o 
  -1  19  10      981.37     1835.42    323.75 o 
   0  19  10     8327.38     9363.16    487.35 o 
   1  19  10      149.18      971.87    211.81 o 
   2  19  10     3181.27     3200.18    276.61 o 
 -19   0  11      432.79      650.79    327.19 o 
 -17   0  11     1795.88     2018.94    412.84 o 
 -15   0  11      879.62     1015.46    265.84 o 
 -13   0  11     2498.99     2609.64    224.87 o 
 -11   0  11     7449.67     7038.50    345.24 o 
  -9   0  11      298.47      601.58    127.82 o 
  -7   0  11    20271.46    19849.55    986.30 o 
  -5   0  11     8899.55     9550.05    374.78 o 
  -3   0  11    42145.20    42299.07   1250.39 o 
  -1   0  11    26335.27    28111.26   1031.83 o 
   1   0  11        6.50       20.41    183.70 o 
   3   0  11    65272.83    57471.84   4793.60 o 
   5   0  11     4608.76     5093.75    448.18 o 
   7   0  11      178.71      130.73     56.77 o 
   9   0  11    42239.26    39972.10   1383.27 o 
  11   0  11    32383.67    31723.93   1283.34 o 
  13   0  11        4.62     -157.66    239.56 o 
  15   0  11      356.12      284.57    223.61 o 
 -20   1  11      688.73      366.92    204.45 o 
 -19   1  11     3873.60     3882.93    387.25 o 
 -18   1  11     3192.87     3213.39    348.93 o 
 -17   1  11    13531.54    13794.94    644.36 o 
 -16   1  11     8225.03     8262.33    483.24 o 
 -15   1  11     2664.65     2828.77    209.92 o 
 -14   1  11     4897.51     5054.27    218.60 o 
 -13   1  11     1024.05      996.03    109.57 o 
 -12   1  11    15842.31    15832.25    371.46 o 
 -11   1  11    15658.81    15883.60    366.50 o 
 -10   1  11    22661.63    23567.61    446.23 o 
  -9   1  11     1425.33     1361.68    112.15 o 
  -8   1  11    16701.71    16981.73    362.93 o 
  -7   1  11    26949.30    27100.33    548.71 o 
  -6   1  11    11033.87    10670.75    283.02 o 
  -5   1  11      864.15     1010.77    104.10 o 
  -4   1  11       28.60      229.10    110.66 o 
  -3   1  11     1668.13     1697.26    116.65 o 
  -2   1  11     4961.09     4992.98    326.49 o 
  -1   1  11    35924.03    36772.74   1467.11 o 
   0   1  11      652.04      267.59    123.73 o 
   1   1  11     1814.35     1461.27    173.03 o 
   2   1  11     4914.66     4944.54    305.49 o 
   3   1  11     6591.15     5919.29    187.56 o 
   4   1  11        2.42       96.01    109.91 o 
   5   1  11      631.28      666.96     74.64 o 
   6   1  11     2310.55     2330.33    145.47 o 
   7   1  11       22.32       24.26     63.88 o 
   8   1  11     3665.59     3493.13    164.27 o 
   9   1  11     3935.58     3951.81    318.67 o 
  10   1  11      142.19      248.78    163.60 o 
  11   1  11     3865.36     3553.38    324.13 o 
  12   1  11      278.24       76.77    127.42 o 
  13   1  11        7.96      -35.67    126.08 o 
  14   1  11       46.55     -108.81    123.11 o 
  15   1  11       66.74      206.62    152.54 o 
 -19   2  11      331.32      412.48    236.43 o 
 -18   2  11      788.57      709.17    232.48 o 
 -17   2  11      597.59      688.73    246.65 o 
 -16   2  11     2165.67     2804.62    424.34 o 
 -15   2  11     4053.18     4404.19    269.28 o 
 -14   2  11     4128.71     4104.96    247.36 o 
 -13   2  11     9379.70     9137.01    283.41 o 
 -12   2  11     6462.42     6256.82    229.77 o 
 -11   2  11      360.62      561.34     91.08 o 
 -10   2  11    13275.10    12308.19    316.51 o 
  -9   2  11    19179.01    18542.28    385.77 o 
  -8   2  11    60709.41    58980.63    769.08 o 
  -7   2  11    62132.07    59996.07    927.38 o 
  -6   2  11    36456.17    37139.16    553.07 o 
  -5   2  11     6574.00     6408.61    258.73 o 
  -4   2  11      344.27      269.53     61.90 o 
  -3   2  11     3577.92     3347.29    157.22 o 
  -2   2  11    10729.29    10134.61    611.10 o 
  -1   2  11    72031.02    70043.80   3347.98 o 
   0   2  11    17612.58    17333.48    563.67 o 
   1   2  11    18500.52    18936.36    593.83 o 
   2   2  11    10795.40    10947.83    453.41 o 
   3   2  11    15503.69    14814.15    567.22 o 
   4   2  11    35365.36    34739.34    576.50 o 
   5   2  11     5233.33     5783.57    233.28 o 
   6   2  11    22565.43    21624.72    568.35 o 
   7   2  11     1568.19     1518.85    133.84 o 
   8   2  11    29274.10    27905.59    499.30 o 
   9   2  11    20598.01    20432.10    553.75 o 
  10   2  11    31116.56    29472.59    851.95 o 
  11   2  11    10779.34    10185.13    506.00 o 
  12   2  11     6128.33     6100.98    398.58 o 
  13   2  11     1315.15     1112.85    239.38 o 
  14   2  11     3167.01     2991.32    399.91 o 
  15   2  11      525.76      668.41    170.38 o 
 -19   3  11    17054.88    17981.05    780.56 o 
 -18   3  11     8586.93     8524.78    523.63 o 
 -17   3  11    21467.39    21515.22    801.42 o 
 -16   3  11    12092.51    12723.08    455.03 o 
 -15   3  11       19.22      215.28    115.12 o 
 -14   3  11     8882.75     8890.26    360.49 o 
 -13   3  11     1538.58     1714.20    130.16 o 
 -12   3  11     6300.72     6076.75    223.65 o 
 -11   3  11     8002.68     8070.83    255.54 o 
 -10   3  11    40470.14    40230.96    790.18 o 
  -9   3  11      200.37      260.49     66.21 o 
  -8   3  11    14787.75    16025.59    351.83 o 
  -7   3  11    23052.02    22871.46    590.79 o 
  -6   3  11     5599.55     5341.75    330.43 o 
  -5   3  11    18528.03    18987.86    373.06 o 
  -4   3  11      147.98      105.69     81.70 o 
  -3   3  11     2497.45     2584.07    225.92 o 
  -2   3  11     4046.21     3651.93    464.00 o 
  -1   3  11    40061.54    38935.58   1734.64 o 
   0   3  11    28815.01    28507.42    456.42 o 
   1   3  11    40113.64    42611.39    936.33 o 
   2   3  11    11209.17    12429.06    488.89 o 
   3   3  11     1532.04     1284.52    179.54 o 
   4   3  11     7826.27     7157.77    516.62 o 
   5   3  11     9227.08     9001.78    340.19 o 
   6   3  11    29452.39    28158.19    570.80 o 
   7   3  11    25470.83    23730.19   1036.42 o 
   8   3  11    16509.07    15671.00    377.86 o 
   9   3  11     3787.08     3488.38    184.79 o 
  10   3  11       23.80      172.24    108.31 o 
  11   3  11       47.41      113.40    139.13 o 
  12   3  11      282.38      163.74    153.87 o 
  13   3  11      579.71      555.62    143.54 o 
  14   3  11      218.23      -83.95    170.29 o 
  15   3  11        3.91       47.25    190.77 o 
 -19   4  11     1113.02     1158.85    244.43 o 
 -18   4  11    13607.12    13236.83    903.30 o 
 -17   4  11      369.12      484.60    209.44 o 
 -16   4  11       60.77       64.19    107.99 o 
 -15   4  11     4727.75     4754.15    279.77 o 
 -14   4  11     7167.17     7208.04    329.85 o 
 -13   4  11     2122.59     2228.80    245.15 o 
 -12   4  11      827.03      644.75     92.58 o 
 -11   4  11       57.80      -27.14     61.79 o 
 -10   4  11     1576.92     1233.27     88.52 o 
  -9   4  11    12599.71    10843.98    304.91 o 
  -8   4  11    33942.48    31815.48    686.04 o 
  -7   4  11    31966.63    31617.24    555.37 o 
  -6   4  11     7829.10     7550.13    315.59 o 
  -5   4  11     4699.80     4929.63    233.67 o 
  -4   4  11      590.51      717.93     86.64 o 
  -3   4  11    10939.28    11916.04   1552.31 o 
  -2   4  11    18423.07    18464.93    659.53 o 
  -1   4  11    75701.28    75635.41   1219.44 o 
   0   4  11    30398.81    29427.86    581.04 o 
   1   4  11    13691.66    13658.75    333.42 o 
   2   4  11     4825.59     4551.55    193.14 o 
   3   4  11     3279.53     1957.58    866.69 o 
   4   4  11     5528.87     6275.79    501.71 o 
   5   4  11     1315.28     1686.84    293.65 o 
   6   4  11      184.73      171.89    122.80 o 
   7   4  11     5435.97     5072.32    250.01 o 
   8   4  11    13220.79    12994.19    345.18 o 
   9   4  11      227.35      352.00     85.36 o 
  10   4  11     8658.35     7992.04    284.34 o 
  11   4  11     2501.39     1905.85    228.16 o 
  12   4  11       14.57      -67.54    123.75 o 
  13   4  11     2074.06     2070.09    249.07 o 
  14   4  11      700.23      762.89    295.65 o 
 -19   5  11     1951.30     1381.70    273.89 o 
 -18   5  11      786.52     1096.58    237.05 o 
 -17   5  11     5849.14     5761.14    327.88 o 
 -16   5  11     2485.04     2255.44    275.18 o 
 -15   5  11      769.74      835.70    146.87 o 
 -14   5  11      461.87      483.77    136.86 o 
 -13   5  11     6692.01     6753.64    309.00 o 
 -12   5  11      368.44      183.47     50.97 o 
 -11   5  11     6794.28     6151.65    211.91 o 
 -10   5  11     9217.28     9029.86    219.85 o 
  -9   5  11        3.87       -4.22     52.23 o 
  -8   5  11     4050.38     3800.73    171.97 o 
  -7   5  11    10473.93    10691.43    280.96 o 
  -6   5  11     6204.91     5996.02    253.15 o 
  -5   5  11      695.97      856.18     99.35 o 
  -4   5  11      648.68      658.85     87.26 o 
  -3   5  11     4350.12     4284.41    279.12 o 
  -2   5  11    12133.07    12037.09    337.80 o 
  -1   5  11    17512.59    18040.50    408.36 o 
   0   5  11    69387.87    68400.84    703.46 o 
   1   5  11    20768.22    20758.06    385.57 o 
   2   5  11     4772.64     4814.72    233.50 o 
   3   5  11     4850.83     5519.38    486.38 o 
   4   5  11      712.14      703.04    216.30 o 
   5   5  11     2684.79     2596.11    237.32 o 
   6   5  11    21821.79    21495.32    693.50 o 
   7   5  11     4196.27     4140.64    286.49 o 
   8   5  11    12526.01    12201.10    341.73 o 
   9   5  11     1927.51     1870.28    178.08 o 
  10   5  11     2719.58     2775.07    176.45 o 
  11   5  11     1558.69     1642.35    229.77 o 
  12   5  11      267.89      131.25    124.20 o 
  13   5  11     2087.28     2117.72    401.10 o 
  14   5  11      332.40      349.17    258.50 o 
 -19   6  11     1978.15     1864.08    445.03 o 
 -18   6  11     5652.61     5585.49    485.79 o 
 -17   6  11      141.58       54.78    126.36 o 
 -16   6  11      299.51      303.69    113.87 o 
 -15   6  11     3168.29     3245.26    236.52 o 
 -14   6  11    10961.56    10208.73    552.64 o 
 -13   6  11       63.13      -33.06    104.16 o 
 -12   6  11     3740.02     2913.36    207.87 o 
 -11   6  11     2026.01     2041.21    212.51 o 
 -10   6  11     6754.81     6239.12    277.08 o 
  -9   6  11     2122.59     1825.66    121.09 o 
  -8   6  11     2701.60     2338.72    132.35 o 
  -7   6  11        9.54      -92.18     92.18 o 
  -6   6  11     1908.22     1293.29    102.53 o 
  -5   6  11    21315.57    20566.76    389.12 o 
  -4   6  11    48234.39    49357.88    747.44 o 
  -3   6  11    19554.55    19958.83    738.20 o 
  -2   6  11     2384.48     2409.34    190.21 o 
  -1   6  11      166.18      221.33     68.26 o 
   0   6  11      182.85       65.76     71.40 o 
   1   6  11    14054.59    13272.73    315.00 o 
   2   6  11    15466.88    15283.30    478.98 o 
   3   6  11    22037.87    25284.24   1043.98 o 
   4   6  11     5872.34     5980.81    364.11 o 
   5   6  11     1108.59      754.89    282.82 o 
   6   6  11      105.53      -14.77    107.29 o 
   7   6  11     5542.93     5172.21    368.87 o 
   8   6  11     2392.57     2338.12    158.87 o 
   9   6  11     1320.05     1213.52    125.61 o 
  10   6  11       64.85       51.39     81.21 o 
  11   6  11      204.97      169.83     71.83 o 
  12   6  11     2903.89     3721.51    529.31 o 
  13   6  11     4080.59     4204.24    541.70 o 
  14   6  11     3327.14     3593.82    539.88 o 
 -18   7  11       44.54      -38.76    214.71 o 
 -17   7  11       28.31      -52.15    161.03 o 
 -16   7  11      564.79      704.85    144.38 o 
 -15   7  11     3908.75     3627.55    250.19 o 
 -14   7  11     6169.22     6004.88    428.90 o 
 -13   7  11     1570.88     1349.70    165.01 o 
 -12   7  11        0.15        0.72    105.78 o 
 -11   7  11     1547.85     1604.42    175.72 o 
 -10   7  11     3577.36     3633.65    214.51 o 
  -9   7  11     2545.37     2213.15    131.38 o 
  -8   7  11      334.64      103.27    185.75 o 
  -7   7  11     2603.86     2021.38    310.51 o 
  -6   7  11     5171.87     4590.19    213.04 o 
  -5   7  11     3028.58     3517.45    188.33 o 
  -4   7  11    34033.76    32700.83   1050.46 o 
  -3   7  11     2603.59     3008.62    187.53 o 
  -2   7  11    25278.89    26025.06    660.92 o 
  -1   7  11        5.76      110.17     91.13 o 
   0   7  11      505.47      801.37    153.45 o 
   1   7  11     2117.47     2459.01    197.58 o 
   2   7  11    35164.24    34605.30    786.04 o 
   3   7  11      735.58     1006.29    286.26 o 
   4   7  11    18361.49    17287.11    615.49 o 
   5   7  11     1072.67     1081.93    177.22 o 
   6   7  11      270.58      311.25    116.47 o 
   7   7  11      641.92      249.72    213.85 o 
   8   7  11     2016.64     1539.70    131.93 o 
   9   7  11      418.72      321.15     89.65 o 
  10   7  11     3224.72     2796.09    215.60 o 
  11   7  11     1502.53     1195.84    197.36 o 
  12   7  11     2116.65     2762.76    482.32 o 
  13   7  11     1889.70     1817.95    430.58 o 
  14   7  11     9666.08    10053.42    870.05 o 
 -18   8  11     2914.07     3380.54    350.52 o 
 -17   8  11     2485.23     2567.68    436.00 o 
 -16   8  11     7769.12     8690.13    515.77 o 
 -15   8  11     4864.28     5481.45    404.60 o 
 -14   8  11    14952.54    14853.18    479.87 o 
 -13   8  11     2036.95     1680.86    161.28 o 
 -12   8  11     1972.58     1320.96    160.05 o 
 -11   8  11        5.07     -103.18    103.18 o 
 -10   8  11    13744.28    13165.19    398.11 o 
  -9   8  11     9525.62     8968.27    313.82 o 
  -8   8  11      151.42       97.09    125.92 o 
  -7   8  11       15.82     -165.06    186.53 o 
  -6   8  11    18404.01    17124.01    400.54 o 
  -5   8  11      422.57      602.52    103.70 o 
  -4   8  11    74593.81    73180.88   1088.63 o 
  -3   8  11    11711.17    11975.86    467.25 o 
  -2   8  11    31001.49    32804.38   1100.83 o 
  -1   8  11     1393.36     1175.10    146.15 o 
   0   8  11    12880.56    12284.29    732.30 o 
   1   8  11    13147.44    13334.76    476.83 o 
   2   8  11    25998.78    26288.54    698.19 o 
   3   8  11     7092.07     7721.76    454.61 o 
   4   8  11     7633.77     8388.87    641.10 o 
   5   8  11      356.18      517.36    148.20 o 
   6   8  11       77.85       99.13    116.23 o 
   7   8  11     1281.14     1214.81    442.83 o 
   8   8  11      231.99      186.49     85.40 o 
   9   8  11     2716.92     3091.34    226.89 o 
  10   8  11      273.27      192.28    128.63 o 
  11   8  11      107.11       76.26    165.15 o 
  12   8  11     1090.77     1184.57    346.14 o 
  13   8  11     1338.22     1320.23    385.38 o 
 -17   9  11      415.74      650.39    198.23 o 
 -16   9  11     2636.54     2626.35    318.74 o 
 -15   9  11      591.53      736.22    207.64 o 
 -14   9  11     3614.21     3388.16    327.69 o 
 -13   9  11     1683.58     1482.22    251.68 o 
 -12   9  11      128.44      209.24    145.17 o 
 -11   9  11     3693.88     3608.23    275.09 o 
 -10   9  11     6533.02     6780.51    283.55 o 
  -9   9  11    13127.53    13465.57    573.51 o 
  -8   9  11      163.39      165.83    135.57 o 
  -7   9  11     4024.19     3984.30    306.32 o 
  -6   9  11     8596.10     7360.45    402.60 o 
  -5   9  11       78.59      399.69    105.01 o 
  -4   9  11    52584.70    51726.44    687.72 o 
  -3   9  11     5396.63     5988.83    234.34 o 
  -2   9  11    20663.28    20382.00    449.44 o 
  -1   9  11     3976.27     3902.39    265.28 o 
   0   9  11     7240.55     7925.38    601.66 o 
   1   9  11     1612.53     1585.95    184.04 o 
   2   9  11    20342.71    20068.28    521.06 o 
   3   9  11      161.31      209.86    102.55 o 
   4   9  11     5558.73     5687.79    365.14 o 
   5   9  11      622.52      503.85    129.78 o 
   6   9  11     7662.99     7769.46    440.02 o 
   7   9  11     9174.44     9399.51    486.27 o 
   8   9  11      565.38      296.01    141.57 o 
   9   9  11     6886.91     5870.51    394.18 o 
  10   9  11      535.70      339.26    138.85 o 
  11   9  11      713.34      595.52    172.22 o 
  12   9  11     6355.06     6384.93    446.82 o 
  13   9  11     2206.79     2335.95    468.41 o 
 -17  10  11     3536.87     3321.62    757.59 o 
 -16  10  11     6514.32     6456.75    468.67 o 
 -15  10  11     4316.44     3909.68    398.03 o 
 -14  10  11     7371.77     6974.55    475.40 o 
 -13  10  11     4179.41     4275.42    365.19 o 
 -12  10  11     1897.97     1557.17    417.59 o 
 -11  10  11     9917.52     8395.61    478.75 o 
 -10  10  11     7251.45     7122.81    439.30 o 
  -9  10  11    18849.12    17596.83    673.81 o 
  -8  10  11        0.96       -3.67    137.17 o 
  -7  10  11     2039.82     1943.51    227.34 o 
  -6  10  11     9544.69     8794.00    719.16 o 
  -5  10  11       71.54      161.70    107.11 o 
  -4  10  11    23777.17    24239.09    666.68 o 
  -3  10  11     2320.44     2399.95    245.15 o 
  -2  10  11     4833.56     5090.22    327.26 o 
  -1  10  11        3.05       49.43    111.44 o 
   0  10  11      799.07      642.89    244.20 o 
   1  10  11     1516.55     1477.23    155.18 o 
   2  10  11     3989.38     3756.54    234.78 o 
   3  10  11      580.23      640.53    126.69 o 
   4  10  11       43.40      118.79    104.63 o 
   5  10  11       93.22       38.72    123.70 o 
   6  10  11     5756.70     5030.61    361.75 o 
   7  10  11     1117.95     1086.23    202.59 o 
   8  10  11     1174.22     1167.16    161.55 o 
   9  10  11     1529.19     1266.42    173.04 o 
  10  10  11      173.23      273.47    148.32 o 
  11  10  11      184.15       83.43    137.95 o 
  12  10  11     1810.61     2014.09    291.01 o 
 -16  11  11      255.20     -207.02    207.02 o 
 -15  11  11     1452.38     1602.00    306.04 o 
 -14  11  11     2451.80     2648.55    311.35 o 
 -13  11  11      148.21       37.60    247.56 o 
 -12  11  11      832.42      791.31    183.91 o 
 -11  11  11       61.67      -58.67    159.06 o 
 -10  11  11        3.35      -54.01    149.95 o 
  -9  11  11     3909.69     4184.91    555.51 o 
  -8  11  11     6262.36     6772.32    416.96 o 
  -7  11  11      859.56      779.62    167.20 o 
  -6  11  11       13.93      -26.30    152.66 o 
  -5  11  11     2250.20     2245.60    200.92 o 
  -4  11  11     5466.81     5154.35    283.64 o 
  -3  11  11       53.40      137.76    136.57 o 
  -2  11  11      958.96      778.12    156.56 o 
  -1  11  11     5427.47     5463.48    383.29 o 
   0  11  11    17882.37    17081.24    627.66 o 
   1  11  11      283.44      377.87    111.01 o 
   2  11  11       10.25       93.28     92.86 o 
   3  11  11     1065.43     1007.64    144.27 o 
   4  11  11     1998.68     1939.26    191.33 o 
   5  11  11     1854.81     1704.21    235.02 o 
   6  11  11    27963.68    28112.77    875.46 o 
   7  11  11        1.25      185.77    172.05 o 
   8  11  11     5095.53     4623.97    296.49 o 
   9  11  11     1973.88     2259.17    401.08 o 
  10  11  11      153.86      203.71    157.01 o 
  11  11  11      712.17      825.44    359.61 o 
  12  11  11     7913.10     7507.13    505.96 o 
 -16  12  11       20.02     -432.04    432.04 o 
 -15  12  11     2843.60     3474.74    369.34 o 
 -14  12  11     4409.26     4405.12    603.46 o 
 -13  12  11     8814.83     9302.48    778.38 o 
 -12  12  11       31.76      191.48    196.59 o 
 -11  12  11     2354.54     2198.97    392.41 o 
 -10  12  11     2740.68     2705.63    290.30 o 
  -9  12  11      138.89      -90.67    147.67 o 
  -8  12  11     4674.09     4702.83    371.15 o 
  -7  12  11     7239.89     7303.58    452.51 o 
  -6  12  11     1067.96      554.77    132.91 o 
  -5  12  11     4888.00     4672.34    287.08 o 
  -4  12  11     2023.33     1735.31    253.95 o 
  -3  12  11      160.39       39.41    153.68 o 
  -2  12  11      921.33      719.05    240.54 o 
  -1  12  11       15.20       59.51    116.13 o 
   0  12  11     7578.26     7303.85    439.86 o 
   1  12  11      171.18       80.47    121.48 o 
   2  12  11      232.49      163.70     97.53 o 
   3  12  11     1627.92     1401.07    168.28 o 
   4  12  11      597.85      595.31    134.72 o 
   5  12  11      617.76      798.62    185.31 o 
   6  12  11     2526.66     2456.17    280.24 o 
   7  12  11     1219.58     1421.65    244.12 o 
   8  12  11      792.60      815.93    159.97 o 
   9  12  11       85.91       95.56    153.38 o 
  10  12  11       79.65       73.11    157.26 o 
  11  12  11       31.42      -74.83    261.38 o 
 -15  13  11        0.10      -38.11    187.58 o 
 -14  13  11     2114.83     2961.56    380.77 o 
 -13  13  11     3620.26     5085.67    438.34 o 
 -12  13  11     9952.43    10332.75    596.89 o 
 -11  13  11    11987.55    12536.19    628.96 o 
 -10  13  11     6618.68     7003.33    466.61 o 
  -9  13  11     1602.25     1467.26    238.57 o 
  -8  13  11       93.45      337.40    251.68 o 
  -7  13  11     3917.25     4425.28    535.71 o 
  -6  13  11     1696.61     1645.63    196.06 o 
  -5  13  11     9839.19     9699.40    512.41 o 
  -4  13  11     4494.17     4930.36    373.05 o 
  -3  13  11      532.11      473.82    107.87 o 
  -2  13  11     3546.66     3080.97    218.27 o 
  -1  13  11     4161.97     3285.35    236.55 o 
   0  13  11    10332.69    10255.56    499.35 o 
   1  13  11     1012.67      880.90    140.29 o 
   2  13  11      405.02      314.86    104.31 o 
   3  13  11     3729.96     3995.90    406.45 o 
   4  13  11      662.46      539.63    139.02 o 
   5  13  11    18099.35    20016.27    755.09 o 
   6  13  11    17924.43    18542.37    732.70 o 
   7  13  11    11303.74    11953.91    488.39 o 
   8  13  11     4746.50     4605.92    389.86 o 
   9  13  11     2863.13     2467.77    311.30 o 
  10  13  11       67.28      -98.34    177.09 o 
 -14  14  11     6445.18     7580.65    650.63 o 
 -13  14  11    19787.71    21599.22    889.00 o 
 -12  14  11     1696.66     2202.65    330.59 o 
 -11  14  11     5500.09     6063.16    594.36 o 
 -10  14  11        1.96        1.39    321.65 o 
  -9  14  11     3956.59     4074.36    359.91 o 
  -8  14  11     3620.74     3863.59    354.86 o 
  -7  14  11    11537.65    12743.48    844.09 o 
  -6  14  11     6394.95     6668.84    280.86 o 
  -5  14  11      858.08     1043.78    135.13 o 
  -4  14  11       34.98       15.97     98.06 o 
  -3  14  11     2185.57     2210.08    207.89 o 
  -2  14  11      240.34      234.36    115.30 o 
  -1  14  11      152.69      194.47    103.18 o 
   0  14  11      348.58      276.75    136.36 o 
   1  14  11       99.22      -59.03    112.78 o 
   2  14  11     2257.01     2539.25    222.60 o 
   3  14  11    12694.43    12507.05    482.13 o 
   4  14  11    10192.26    10660.39    534.38 o 
   5  14  11     4487.91     5436.16    416.84 o 
   6  14  11     4147.58     4254.89    370.13 o 
   7  14  11      198.62      291.93    138.23 o 
   8  14  11     1028.96      807.93    572.15 o 
   9  14  11     1821.45      974.48    213.06 o 
 -13  15  11      370.43      255.01    687.64 o 
 -12  15  11    10925.77    11300.28    642.38 o 
 -11  15  11    11018.82    11303.99    618.78 o 
 -10  15  11     6216.40     6796.28    480.21 o 
  -9  15  11      525.04      322.76    164.08 o 
  -8  15  11     1087.90     1049.79    227.50 o 
  -7  15  11      411.54      504.25    362.16 o 
  -6  15  11     2806.37     3331.38    267.00 o 
  -5  15  11     8326.41     8617.21    531.65 o 
  -4  15  11     4995.52     5134.81    485.71 o 
  -3  15  11     3058.60     3008.34    236.09 o 
  -2  15  11      300.78      624.62    142.29 o 
  -1  15  11      967.75     1060.67    156.11 o 
   0  15  11     1975.27     1501.86    176.98 o 
   1  15  11      472.52      139.06    104.99 o 
   2  15  11     1142.09     1201.26    168.59 o 
   3  15  11      252.05      678.70    234.68 o 
   4  15  11      268.92     1090.99    194.14 o 
   5  15  11     3703.33     4662.90    327.46 o 
   6  15  11     2274.55     2881.53    323.74 o 
   7  15  11     4616.24     4135.35    671.35 o 
   8  15  11       50.40     -190.59    190.59 o 
 -12  16  11      612.76      559.66    210.53 o 
 -11  16  11        2.15      373.94    183.92 o 
 -10  16  11       33.27     -175.54    181.02 o 
  -9  16  11       14.19      -80.05    174.41 o 
  -8  16  11     1556.86     1777.50    277.22 o 
  -7  16  11     5448.60     5509.62    423.56 o 
  -6  16  11     2200.41     2613.61    248.39 o 
  -5  16  11        5.92       32.29    154.48 o 
  -4  16  11      614.02      613.19    189.82 o 
  -3  16  11     8513.39     8086.17    379.93 o 
  -2  16  11     2598.04     2241.33    214.39 o 
  -1  16  11      497.46      177.23    115.35 o 
   0  16  11      232.19      -81.72    104.26 o 
   1  16  11      106.83     -135.66    135.66 o 
   2  16  11      922.58     1008.78    163.94 o 
   3  16  11    14676.35    15017.21    554.80 o 
   4  16  11     8598.06    10318.88    468.98 o 
   5  16  11     4033.18     4213.40    311.63 o 
   6  16  11     4153.00     3857.19    526.20 o 
   7  16  11      174.25     -108.64    336.12 o 
 -10  17  11     1173.02      940.46    236.14 o 
  -9  17  11     1126.00     1119.21    313.41 o 
  -8  17  11     2922.97     3026.29    337.70 o 
  -7  17  11    11852.98    12923.35    646.74 o 
  -6  17  11      196.92      197.04    141.82 o 
  -5  17  11      435.28      289.88    314.40 o 
  -4  17  11      151.21       31.83    158.24 o 
  -3  17  11        5.76      -94.98    159.85 o 
  -2  17  11     5264.52     4859.47    313.90 o 
  -1  17  11     2476.83     2210.09    218.73 o 
   0  17  11      883.75      659.29    126.95 o 
   1  17  11        0.50     -127.53    127.53 o 
   2  17  11       27.65       58.48    128.77 o 
   3  17  11      997.00      927.33    231.98 o 
   4  17  11      221.66      384.47    150.76 o 
   5  17  11       81.91      373.83    143.23 o 
  -8  18  11     1032.75     1285.45    261.78 o 
  -7  18  11     4764.39     5145.65    438.96 o 
  -6  18  11      247.21      259.86    187.46 o 
  -5  18  11     1586.03     1432.21    270.74 o 
  -4  18  11     1333.76      664.64    428.14 o 
  -3  18  11       58.15       69.01    305.20 o 
  -2  18  11     3584.59     3504.35    677.67 o 
  -1  18  11     7346.08     8034.90    589.21 o 
   0  18  11        1.08      315.05    126.32 o 
   1  18  11     5161.24     5292.79    300.68 o 
   2  18  11      307.41      135.14    133.76 o 
   3  18  11       18.43      -53.89    118.42 o 
  -5  19  11     4530.68     3801.01    408.74 o 
  -4  19  11      427.07       57.46    396.68 o 
  -3  19  11     4062.52     3578.44    380.51 o 
  -2  19  11     1728.82     2481.25    409.96 o 
  -1  19  11     6571.01     6735.96    419.75 o 
   0  19  11      150.05      736.39    207.03 o 
 -18   0  12     3320.77     3226.45    494.48 o 
 -16   0  12     2575.67     3251.99    467.05 o 
 -14   0  12     5507.89     5358.28    448.64 o 
 -12   0  12        4.33      -30.36    109.18 o 
 -10   0  12     6048.64     5483.86    306.22 o 
  -8   0  12    22347.48    22383.72    647.68 o 
  -6   0  12      241.90      257.95    117.79 o 
  -4   0  12      678.29      624.78    194.79 o 
  -2   0  12       22.51       60.06    156.31 o 
   0   0  12      469.72      435.41    158.99 o 
   2   0  12     6252.67     6257.08    521.13 o 
   4   0  12     9249.41     9053.52    308.27 o 
   6   0  12     7488.46     6611.52    611.57 o 
   8   0  12      373.86      434.75    178.82 o 
  10   0  12      631.86     1354.36    328.92 o 
  12   0  12      351.85       54.09    169.15 o 
  14   0  12       58.52       47.39    184.36 o 
 -19   1  12      568.41      642.28    200.17 o 
 -18   1  12     4409.01     4450.39    406.86 o 
 -17   1  12     2741.03     3439.03    612.22 o 
 -16   1  12       11.14       86.05    221.87 o 
 -15   1  12     7196.29     7538.42    339.17 o 
 -14   1  12    11488.61    11772.43    336.37 o 
 -13   1  12     9617.75     9565.91    303.71 o 
 -12   1  12       44.76      174.78     80.54 o 
 -11   1  12    12579.77    12965.99    341.86 o 
 -10   1  12      945.13     1072.80    105.19 o 
  -9   1  12    15104.22    15328.80    362.36 o 
  -8   1  12    55604.27    53561.85    722.40 o 
  -7   1  12     5543.51     5411.73    211.77 o 
  -6   1  12    12737.01    12707.66    319.88 o 
  -5   1  12      457.17      650.45    193.56 o 
  -4   1  12    15262.01    14654.98    514.67 o 
  -3   1  12    12398.65    11812.14    404.44 o 
  -2   1  12     1333.81     1549.79    214.57 o 
  -1   1  12       98.09      195.71    121.24 o 
   0   1  12     5746.24     5498.21    417.41 o 
   1   1  12    19043.51    19336.57    993.33 o 
   2   1  12    60546.61    58675.82   1166.29 o 
   3   1  12    10326.90    10056.38    460.51 o 
   4   1  12    52514.02    51625.66    766.44 o 
   5   1  12     5349.99     5458.88    279.17 o 
   6   1  12     4151.86     3995.21    205.13 o 
   7   1  12    18507.60    18737.25    695.25 o 
   8   1  12    16054.04    15438.64    648.48 o 
   9   1  12    15029.97    14871.65    593.57 o 
  10   1  12    40083.43    36937.23    995.30 o 
  11   1  12     1049.22     1043.92    183.49 o 
  12   1  12      105.90      -23.27    126.51 o 
  13   1  12     1009.16     1082.19    201.61 o 
  14   1  12     2818.53     2731.52    310.37 o 
 -19   2  12     7591.07     7939.18    529.21 o 
 -18   2  12    15555.22    14172.49    677.06 o 
 -17   2  12    15509.33    15258.86    678.36 o 
 -16   2  12      987.02      509.05    178.15 o 
 -15   2  12    10733.97    11247.18    417.39 o 
 -14   2  12     3772.73     4201.67    498.35 o 
 -13   2  12     3738.45     4049.60    200.57 o 
 -12   2  12       18.12       65.46     68.75 o 
 -11   2  12    16088.83    16150.33    381.34 o 
 -10   2  12      298.63      169.20     83.33 o 
  -9   2  12     4365.51     5110.01    211.42 o 
  -8   2  12    13009.46    13068.03    405.28 o 
  -7   2  12     1412.78     1298.33    114.61 o 
  -6   2  12     7738.26     7019.56    261.01 o 
  -5   2  12       85.02       51.55     69.09 o 
  -4   2  12        8.36       45.19     65.70 o 
  -3   2  12      104.52      104.60     57.99 o 
  -2   2  12    11041.17    10568.83    805.66 o 
  -1   2  12     7970.91     8571.16   1109.14 o 
   0   2  12     9095.10     9108.77    511.43 o 
   1   2  12     6715.03     6974.45    374.21 o 
   2   2  12      301.14      294.34    241.54 o 
   3   2  12     3072.55     3363.87    275.43 o 
   4   2  12     1052.06      601.55    368.46 o 
   5   2  12       21.93        5.33     80.65 o 
   6   2  12     1187.04     1101.03    219.02 o 
   7   2  12      575.08      286.03     79.31 o 
   8   2  12     1239.33     1069.39    108.97 o 
   9   2  12     1715.92     2044.45    200.95 o 
  10   2  12      335.80      625.70    175.76 o 
  11   2  12     1881.65     1500.38    210.31 o 
  12   2  12       29.18      100.97    146.85 o 
  13   2  12       34.33      -32.23    124.50 o 
  14   2  12       34.96     -171.96    172.39 o 
 -19   3  12       33.13      -78.61    181.33 o 
 -18   3  12     3648.54     4043.75    664.36 o 
 -17   3  12     1185.88     1104.11    251.09 o 
 -16   3  12      468.70      354.70    112.18 o 
 -15   3  12    13880.26    14229.61    473.97 o 
 -14   3  12    17737.69    17890.10    519.60 o 
 -13   3  12    16344.11    16304.32    394.64 o 
 -12   3  12     5989.10     5599.46    224.23 o 
 -11   3  12     8017.44     7934.74    261.82 o 
 -10   3  12     5029.12     3901.72    184.83 o 
  -9   3  12    52451.84    51499.71    828.88 o 
  -8   3  12   108229.19   106656.14   1294.78 o 
  -7   3  12    42333.40    41305.31    775.69 o 
  -6   3  12    35467.62    35000.14    920.12 o 
  -5   3  12     1307.10     1074.74    164.11 o 
  -4   3  12     1222.67     1377.24    154.68 o 
  -3   3  12      519.50      566.18    134.73 o 
  -2   3  12    22774.83    22189.94   1386.64 o 
  -1   3  12     1602.50     1939.76    316.33 o 
   0   3  12   112383.30   104231.33   2966.87 o 
   1   3  12    25766.83    25906.98   1335.69 o 
   2   3  12     3725.35     3662.03    286.22 o 
   3   3  12    31778.45    32072.61    935.84 o 
   4   3  12     6244.47     6199.58    716.70 o 
   5   3  12    29594.00    29035.51   1149.15 o 
   6   3  12    13542.89    13640.51    579.66 o 
   7   3  12    17296.86    16780.21    723.19 o 
   8   3  12     1467.83     1212.13    116.61 o 
   9   3  12    15403.71    15006.91    382.69 o 
  10   3  12    19225.66    18361.28    547.44 o 
  11   3  12     1301.12     1390.17    467.82 o 
  12   3  12       15.48        6.43    132.08 o 
  13   3  12      163.95     -136.79    173.74 o 
  14   3  12      541.07      465.35    144.00 o 
 -19   4  12     5104.50     5315.50    533.11 o 
 -18   4  12    12387.38    12630.97    675.92 o 
 -17   4  12    13954.27    13691.33    626.47 o 
 -16   4  12     4994.85     4980.81    293.81 o 
 -15   4  12       29.23       69.78    106.61 o 
 -14   4  12     3567.11     3781.33    249.16 o 
 -13   4  12     2483.21     2465.41    200.68 o 
 -12   4  12       45.76       20.60     95.58 o 
 -11   4  12     3287.43     3237.04    220.04 o 
 -10   4  12     2026.30     1673.03    117.82 o 
  -9   4  12      230.10      216.85    120.22 o 
  -8   4  12     4868.54     4864.66    204.50 o 
  -7   4  12    17132.98    16519.16    507.24 o 
  -6   4  12     6965.16     7127.71    459.90 o 
  -5   4  12     7259.39     7300.60    289.17 o 
  -4   4  12     4428.83     4316.01    285.06 o 
  -3   4  12     7621.25     7232.57    372.07 o 
  -2   4  12     5451.64     5316.28    335.77 o 
  -1   4  12    69868.20    68366.41   3459.06 o 
   0   4  12    32953.11    33078.05    472.18 o 
   1   4  12    55579.86    55864.29   1138.77 o 
   2   4  12    15959.87    16380.47    590.88 o 
   3   4  12     2543.93     1677.02    587.73 o 
   4   4  12     5309.65     5577.57    500.65 o 
   5   4  12     7461.94     7201.66    566.13 o 
   6   4  12     5620.12     5050.89    342.34 o 
   7   4  12     9878.08     8837.96    596.23 o 
   8   4  12     4093.65     3671.73    191.13 o 
   9   4  12     1026.10     1042.19    114.48 o 
  10   4  12       27.21      136.91     97.57 o 
  11   4  12     1365.24     1044.68    184.49 o 
  12   4  12     2713.45     2585.24    279.26 o 
  13   4  12      300.37      257.53    194.89 o 
  14   4  12     2275.28     2457.44    465.79 o 
 -19   5  12     2692.13     2694.14    327.91 o 
 -18   5  12     2917.63     2580.65    307.61 o 
 -17   5  12      755.13      541.32    134.60 o 
 -16   5  12     1200.30      892.07    187.17 o 
 -15   5  12     2993.22     3069.26    236.14 o 
 -14   5  12     5724.91     5978.58    308.36 o 
 -13   5  12       51.71     -116.96    116.96 o 
 -12   5  12      160.34      231.15     66.76 o 
 -11   5  12     5915.12     5686.51    238.75 o 
 -10   5  12     3295.73     3399.50    188.28 o 
  -9   5  12      855.55      579.56    238.97 o 
  -8   5  12     8092.42     7570.16    246.72 o 
  -7   5  12     1900.90     1797.70    155.74 o 
  -6   5  12       66.88       -5.23     88.47 o 
  -5   5  12    15549.45    15766.28    434.40 o 
  -4   5  12    15064.47    14097.95    508.48 o 
  -3   5  12     3061.89     3034.19    252.38 o 
  -2   5  12      954.83      866.20    150.72 o 
  -1   5  12      451.76      439.31     84.91 o 
   0   5  12    28014.06    28082.33    544.47 o 
   1   5  12     5656.64     5753.55    197.54 o 
   2   5  12        7.19      -12.31     81.04 o 
   3   5  12     7797.16     7924.66    611.98 o 
   4   5  12     2165.80     2113.24    340.97 o 
   5   5  12        0.19       98.87    123.90 o 
   6   5  12     6634.35     7007.61    409.56 o 
   7   5  12      431.66      566.85    146.32 o 
   8   5  12     4253.05     4107.59    205.45 o 
   9   5  12      543.03      334.84     87.83 o 
  10   5  12     2397.90     2264.19    163.73 o 
  11   5  12     4666.60     4321.72    271.79 o 
  12   5  12      236.37      129.36    199.80 o 
  13   5  12     5449.81     6452.29    693.66 o 
  14   5  12      980.90     1525.66    385.70 o 
 -19   6  12       46.63     -302.18    302.18 o 
 -18   6  12     1051.66      945.31    193.95 o 
 -17   6  12     3624.67     4194.13    282.54 o 
 -16   6  12       68.24       63.36    128.65 o 
 -15   6  12     1818.52     1563.36    175.23 o 
 -14   6  12     1380.88     1551.46    168.42 o 
 -13   6  12     6119.26     5652.57    291.26 o 
 -12   6  12     1654.09     1441.99    157.61 o 
 -11   6  12     6402.38     6223.43    287.73 o 
 -10   6  12       33.71      -52.91    119.03 o 
  -9   6  12      516.22      777.95    105.29 o 
  -8   6  12     2317.94     1939.17    133.23 o 
  -7   6  12     8118.69     8062.81    309.50 o 
  -6   6  12    10203.68     9139.43    334.09 o 
  -5   6  12     9328.20     7892.40    313.98 o 
  -4   6  12     3945.59     3765.90    273.51 o 
  -3   6  12    14594.42    14263.44    523.47 o 
  -2   6  12      746.00      558.64    121.88 o 
  -1   6  12    11541.03    11181.02    393.26 o 
   0   6  12    20274.27    19957.24    349.35 o 
   1   6  12     2913.50     2843.56    166.62 o 
   2   6  12     9274.29    10547.80    683.86 o 
   3   6  12     7412.01     7616.18    586.23 o 
   4   6  12      343.37      183.71    169.97 o 
   5   6  12      956.70      808.08    172.44 o 
   6   6  12     1469.45     1376.31    208.13 o 
   7   6  12    19540.66    19859.77    699.69 o 
   8   6  12      374.73      256.71     78.67 o 
   9   6  12        9.84      112.46     81.35 o 
  10   6  12     5671.61     5504.88    247.85 o 
  11   6  12      208.50      268.12    154.94 o 
  12   6  12    15186.24    15185.83   1012.18 o 
  13   6  12     5425.55     6454.94    709.74 o 
 -18   7  12       90.00       59.19    247.00 o 
 -17   7  12      189.19      -82.49    143.49 o 
 -16   7  12      720.53      337.98    206.78 o 
 -15   7  12     5688.38     5976.78    319.96 o 
 -14   7  12     1631.41     1528.72    165.66 o 
 -13   7  12       66.53      -72.91    120.38 o 
 -12   7  12     3903.78     3479.74    229.49 o 
 -11   7  12    13091.52    12739.37    415.91 o 
 -10   7  12     3216.22     3174.27    297.06 o 
  -9   7  12     4484.28     4541.64    235.35 o 
  -8   7  12     5460.22     4871.81    340.41 o 
  -7   7  12     4124.76     3921.38    516.85 o 
  -6   7  12    15961.66    15780.91    407.32 o 
  -5   7  12    21459.39    21060.76    497.01 o 
  -4   7  12    26367.56    28452.05   1134.65 o 
  -3   7  12    22539.27    23755.05    644.32 o 
  -2   7  12     6566.16     7090.07    340.46 o 
  -1   7  12     2406.99     2230.64    191.12 o 
   0   7  12     4702.47     4357.53    198.25 o 
   1   7  12     6908.20     7693.30    347.31 o 
   2   7  12    15282.64    15059.08    559.34 o 
   3   7  12      700.84      846.89    269.58 o 
   4   7  12     1836.51     1875.16    227.17 o 
   5   7  12      985.79      757.74    164.82 o 
   6   7  12      575.75      494.42    247.17 o 
   7   7  12      153.33      -11.72    135.41 o 
   8   7  12      174.42      230.48     85.67 o 
   9   7  12       37.51      -15.80     80.60 o 
  10   7  12      133.04      232.84    108.54 o 
  11   7  12     1929.48     1840.52    390.91 o 
  12   7  12     1466.41     1756.71    405.75 o 
  13   7  12      906.35      855.67    325.43 o 
 -18   8  12      968.45     1032.13    256.59 o 
 -17   8  12       95.88      212.51    181.66 o 
 -16   8  12     1543.09     1452.63    244.93 o 
 -15   8  12     3218.44     2862.53    306.76 o 
 -14   8  12       60.31      -28.30    173.99 o 
 -13   8  12       96.94     -131.03    131.03 o 
 -12   8  12     2623.54     2629.68    257.37 o 
 -11   8  12    31956.68    33043.62   1159.30 o 
 -10   8  12     5467.73     5987.43    382.87 o 
  -9   8  12    20093.93    20533.73    700.85 o 
  -8   8  12     2646.10     2434.21    249.50 o 
  -7   8  12     5077.96     4415.81    319.92 o 
  -6   8  12     1080.32     1128.49    125.79 o 
  -5   8  12    64409.17    62345.02   1210.72 o 
  -4   8  12      419.13      368.99    241.45 o 
  -3   8  12   109503.36   113018.46   1711.38 o 
  -2   8  12      280.86      222.73    160.15 o 
  -1   8  12     3027.61     3323.28    244.26 o 
   0   8  12     2861.75     2653.29    369.71 o 
   1   8  12     7917.47     7763.50    365.59 o 
   2   8  12     1472.08     1646.60    192.75 o 
   3   8  12    27539.92    26478.43    795.89 o 
   4   8  12      160.94      202.82    155.34 o 
   5   8  12       11.63       48.03    118.97 o 
   6   8  12      276.28      359.10    195.94 o 
   7   8  12    15556.88    15833.47    642.51 o 
   8   8  12     5972.91     5531.08    245.04 o 
   9   8  12        8.77      -60.87    124.94 o 
  10   8  12       32.43     -112.52    112.52 o 
  11   8  12      298.70      123.59    149.70 o 
  12   8  12     1295.14     1328.04    361.10 o 
  13   8  12    17189.82    17185.13   1158.10 o 
 -17   9  12      764.63      698.76    208.79 o 
 -16   9  12     6101.72     6359.00    464.46 o 
 -15   9  12     1481.80     1221.49    231.08 o 
 -14   9  12     3240.25     2876.61    302.38 o 
 -13   9  12       36.85      -23.89    208.93 o 
 -12   9  12      757.23      638.64    212.85 o 
 -11   9  12    18030.91    18182.88    708.56 o 
 -10   9  12     4883.60     5158.92    387.34 o 
  -9   9  12     6640.04     6912.10    426.32 o 
  -8   9  12      589.44      219.20    153.57 o 
  -7   9  12     3672.45     2867.82    264.27 o 
  -6   9  12       56.38       10.73    221.36 o 
  -5   9  12    15043.38    15686.06    596.40 o 
  -4   9  12     3595.83     4230.49    261.38 o 
  -3   9  12    14845.75    14506.57    596.46 o 
  -2   9  12       12.66      -96.96    112.94 o 
  -1   9  12     1526.09     1492.03    182.70 o 
   0   9  12       79.83       81.14    184.29 o 
   1   9  12      109.59      180.10    113.70 o 
   2   9  12     1625.45     1906.35    179.04 o 
   3   9  12      765.15      856.35    139.54 o 
   4   9  12      149.94      180.48    167.75 o 
   5   9  12       73.29      197.80    136.70 o 
   6   9  12      422.15      456.57    162.89 o 
   7   9  12      149.42      132.93    136.19 o 
   8   9  12        5.57     -113.55    113.55 o 
   9   9  12       30.36       96.94    114.83 o 
  10   9  12       36.01      -16.77    326.00 o 
  11   9  12       56.78      105.35    269.64 o 
  12   9  12      384.89      381.38    261.93 o 
 -17  10  12       45.59       76.75    363.21 o 
 -16  10  12     4727.18     5400.19    436.55 o 
 -15  10  12     5351.86     5504.08    434.32 o 
 -14  10  12     3551.03     2844.33    320.18 o 
 -13  10  12        8.24     -134.49    147.91 o 
 -12  10  12     1041.47      912.83    335.82 o 
 -11  10  12    13198.45    13938.90    630.23 o 
 -10  10  12    23511.77    23918.00    803.47 o 
  -9  10  12     2344.00     2331.24    283.55 o 
  -8  10  12     6338.05     6809.17    421.65 o 
  -7  10  12      260.83      180.06    136.37 o 
  -6  10  12       40.25      109.55    218.10 o 
  -5  10  12    15179.78    15137.06    594.32 o 
  -4  10  12      480.82      511.16    152.94 o 
  -3  10  12     5893.28     6192.62    375.39 o 
  -2  10  12        7.68     -119.91    133.37 o 
  -1  10  12     1964.13     1849.11    235.11 o 
   0  10  12      283.84      323.30    212.04 o 
   1  10  12     5259.41     5234.39    277.78 o 
   2  10  12     1960.27     2124.91    189.08 o 
   3  10  12      143.85       93.44     91.66 o 
   4  10  12       29.78     -137.53    144.88 o 
   5  10  12    17318.49    18302.77    697.70 o 
   6  10  12      981.78      974.95    201.65 o 
   7  10  12    21800.50    20537.44    765.61 o 
   8  10  12    10492.16    11010.73    471.45 o 
   9  10  12      604.26      489.20    120.91 o 
  10  10  12     7823.16     7227.76    751.24 o 
  11  10  12     1566.00     1406.86    213.75 o 
  12  10  12      560.92      415.50    256.81 o 
 -16  11  12      516.55      417.09    196.74 o 
 -15  11  12      868.26     1278.70    329.30 o 
 -14  11  12       14.10       66.18    152.14 o 
 -13  11  12      113.69      213.23    166.77 o 
 -12  11  12       50.17        9.88    159.84 o 
 -11  11  12     6734.45     6864.03    463.94 o 
 -10  11  12     3294.11     2838.53    301.06 o 
  -9  11  12      600.08      849.52    206.27 o 
  -8  11  12     1057.21     1137.28    299.41 o 
  -7  11  12      134.33     -148.47    161.92 o 
  -6  11  12      144.87      136.95    136.89 o 
  -5  11  12       35.79       23.12    102.09 o 
  -4  11  12      344.42      301.88    117.45 o 
  -3  11  12      344.21      322.27    138.33 o 
  -2  11  12        0.92      152.18    134.64 o 
  -1  11  12     1543.77     1261.25    190.65 o 
   0  11  12     1730.06     2054.64    256.40 o 
   1  11  12     1016.09      886.68    135.77 o 
   2  11  12       31.53       61.45     96.44 o 
   3  11  12      474.23      476.49    116.72 o 
   4  11  12       79.59       54.50     96.57 o 
   5  11  12      458.53      270.51    144.02 o 
   6  11  12     2943.06     2945.48    312.91 o 
   7  11  12     1094.22     1061.44    211.48 o 
   8  11  12      586.54     1140.42    186.16 o 
   9  11  12     2256.37     2680.62    311.21 o 
  10  11  12        0.31      211.65    252.59 o 
  11  11  12      171.05       96.52    148.13 o 
 -15  12  12       66.93       99.78    178.43 o 
 -14  12  12     2588.03     2911.54    482.29 o 
 -13  12  12       59.28       16.27    429.05 o 
 -12  12  12     6442.97     7259.21    770.00 o 
 -11  12  12     5247.71     5047.72    399.48 o 
 -10  12  12      661.24      452.78    239.55 o 
  -9  12  12      211.21      -88.17    175.33 o 
  -8  12  12     3743.14     3996.08    359.05 o 
  -7  12  12     4121.67     4064.92    351.48 o 
  -6  12  12     2653.90     2451.20    258.84 o 
  -5  12  12      179.79     -105.13    127.81 o 
  -4  12  12     1205.04      790.46    152.77 o 
  -3  12  12      256.52      233.84    123.70 o 
  -2  12  12    13132.20    13684.01    575.80 o 
  -1  12  12    34233.46    33360.86    735.42 o 
   0  12  12     5918.23     5720.52    384.21 o 
   1  12  12    10735.87    10839.86    416.71 o 
   2  12  12     2593.48     2425.65    212.45 o 
   3  12  12     1757.00     1559.07    178.69 o 
   4  12  12    14246.28    14589.58    506.35 o 
   5  12  12    16210.10    16129.19    682.10 o 
   6  12  12     6324.74     6916.53    703.09 o 
   7  12  12    14163.03    14677.17    663.44 o 
   8  12  12        8.66     -150.78    150.78 o 
   9  12  12      871.38      825.01    211.57 o 
  10  12  12      492.63      233.40    176.81 o 
 -15  13  12     2681.11     3347.36    384.92 o 
 -14  13  12    11006.07    11814.86    746.12 o 
 -13  13  12     5423.87     5432.00    458.19 o 
 -12  13  12     4021.89     4647.70    415.81 o 
 -11  13  12      265.95      799.95    206.79 o 
 -10  13  12       14.77      -27.24    175.51 o 
  -9  13  12       41.91       22.08    329.13 o 
  -8  13  12      873.24      692.61    201.68 o 
  -7  13  12     4394.62     4333.80    358.95 o 
  -6  13  12     2175.78     1452.50    219.81 o 
  -5  13  12        7.66      -20.63    216.39 o 
  -4  13  12     2745.95     2208.20    441.52 o 
  -3  13  12      260.91      199.72     98.89 o 
  -2  13  12     1175.38     1322.23    161.42 o 
  -1  13  12      519.73      492.11    125.90 o 
   0  13  12     2290.39     2406.27    219.06 o 
   1  13  12      138.80       97.70     96.55 o 
   2  13  12      120.31       90.78    107.13 o 
   3  13  12     3135.45     4051.67    279.55 o 
   4  13  12      127.61       72.38    114.44 o 
   5  13  12     2215.67     2654.74    360.29 o 
   6  13  12     2303.82     2063.43    273.34 o 
   7  13  12     2635.40     2530.01    241.57 o 
   8  13  12     1662.11     1332.72    361.38 o 
   9  13  12        4.11     -222.53    222.53 o 
 -14  14  12     2992.45     3550.14    408.81 o 
 -13  14  12     5628.45     6272.05    787.80 o 
 -12  14  12    19235.63    20443.45    838.78 o 
 -11  14  12    13415.65    14300.30    849.32 o 
 -10  14  12     5580.10     5655.96    434.36 o 
  -9  14  12      979.27     1149.98    227.74 o 
  -8  14  12     1227.92     1152.33    231.99 o 
  -7  14  12      876.56      893.43    200.70 o 
  -6  14  12     3123.96     3601.58    274.71 o 
  -5  14  12     1965.50     1994.12    208.42 o 
  -4  14  12     1521.46     1386.15    170.18 o 
  -3  14  12      857.44     1253.58    228.59 o 
  -2  14  12     5518.39     4829.14    366.71 o 
  -1  14  12     6745.82     6695.71    340.69 o 
   0  14  12     3856.86     3833.38    237.01 o 
   1  14  12     1002.97      652.71    125.91 o 
   2  14  12     4400.74     4413.38    294.71 o 
   3  14  12     1405.38     1728.26    209.50 o 
   4  14  12    14081.44    14778.80    541.45 o 
   5  14  12      901.29     1099.53    458.00 o 
   6  14  12    15344.61    16052.97    711.87 o 
   7  14  12     4400.24     4603.36    321.70 o 
   8  14  12     3068.60     2542.63    485.43 o 
 -13  15  12     7836.91     8481.65    568.36 o 
 -12  15  12     1069.31     1714.11    290.62 o 
 -11  15  12     2369.45     2435.94    324.97 o 
 -10  15  12     1099.81      690.36    258.62 o 
  -9  15  12       89.32       -9.59    196.91 o 
  -8  15  12      568.07      429.01    176.82 o 
  -7  15  12     2918.10     3339.87    343.36 o 
  -6  15  12       36.95      -21.22    128.17 o 
  -5  15  12       26.57      155.86    116.05 o 
  -4  15  12     9359.11     9189.43    433.99 o 
  -3  15  12     4877.85     4872.92    299.15 o 
  -2  15  12     3958.07     3661.95    264.96 o 
  -1  15  12     7499.99     7263.10    364.98 o 
   0  15  12      447.50      187.56     99.81 o 
   1  15  12      363.76      178.63    109.73 o 
   2  15  12    11418.60    11908.72    484.21 o 
   3  15  12     9071.16     9497.91    525.28 o 
   4  15  12     8562.28     8675.69    431.97 o 
   5  15  12    11420.49    13920.78    669.99 o 
   6  15  12      100.22       79.80    154.41 o 
   7  15  12     3486.64     3442.90    358.07 o 
 -11  16  12     1531.31     1091.66    625.62 o 
 -10  16  12       86.63     -189.98    189.98 o 
  -9  16  12     1663.16     1754.03    280.07 o 
  -8  16  12     1432.15     1782.88    275.26 o 
  -7  16  12      979.97      939.48    333.06 o 
  -6  16  12       33.93       -4.71    148.90 o 
  -5  16  12        4.94     -159.14    159.14 o 
  -4  16  12      214.10      323.77    184.86 o 
  -3  16  12      131.14      310.89    139.46 o 
  -2  16  12      931.77     1312.00    184.88 o 
  -1  16  12      314.70      204.22    112.11 o 
   0  16  12       38.13     -123.68    123.68 o 
   1  16  12      474.77      382.26    130.37 o 
   2  16  12      551.87      547.60    273.71 o 
   3  16  12     1447.78     1990.28    293.86 o 
   4  16  12      129.45      351.54    145.99 o 
   5  16  12      162.58      179.08    174.72 o 
   6  16  12      694.45      758.49    307.68 o 
 -10  17  12      914.46      689.78    222.37 o 
  -9  17  12     5471.02     5219.26    453.53 o 
  -8  17  12     6057.04     6249.98    481.43 o 
  -7  17  12       70.88      345.56    190.08 o 
  -6  17  12     3094.68     2824.87    353.62 o 
  -5  17  12      219.97      113.74    204.64 o 
  -4  17  12     1575.01      887.25    225.22 o 
  -3  17  12     7704.62     7186.63    512.29 o 
  -2  17  12      454.94      259.02    126.20 o 
  -1  17  12     3393.80     3212.66    328.31 o 
   0  17  12      223.63       20.02    134.77 o 
   1  17  12       18.98     -120.78    120.78 o 
   2  17  12     4757.81     4548.16    438.84 o 
   3  17  12      121.26      477.08    157.31 o 
   4  17  12     4755.91     4805.10    340.36 o 
  -7  18  12     2111.37     2988.84    544.66 o 
  -6  18  12     1903.62     1452.25    269.87 o 
  -5  18  12      393.36      214.91    311.73 o 
  -4  18  12       90.37     -182.83    182.83 o 
  -3  18  12      579.90      212.44    166.83 o 
  -2  18  12      654.69      754.78    209.11 o 
  -1  18  12      845.37     1050.52    188.10 o 
   0  18  12      133.58      118.88    108.07 o 
   1  18  12        0.08      -42.44    140.94 o 
   2  18  12      569.70      515.03    237.10 o 
 -19   0  13       51.20      -20.19    224.26 o 
 -17   0  13      104.49      231.55    229.89 o 
 -15   0  13    14224.01    15843.18    582.11 o 
 -13   0  13     8119.63     7830.92    400.09 o 
 -11   0  13     3965.04     4124.20    356.55 o 
  -9   0  13     6214.44     5832.95    333.03 o 
  -7   0  13    38838.52    37853.20    854.21 o 
  -5   0  13    30709.10    30424.21   1117.13 o 
  -3   0  13    72585.32    63769.26   3886.32 o 
  -1   0  13     1893.79     1834.09    307.75 o 
   1   0  13    41362.24    40687.63   1370.75 o 
   3   0  13   161157.91   154697.86   3170.28 o 
   5   0  13    32497.57    30901.37    672.35 o 
   7   0  13     1297.03     1148.96    249.02 o 
   9   0  13    28504.23    26234.24   1155.46 o 
  11   0  13     5826.33     6510.44    605.23 o 
  13   0  13    10038.44     9313.33    762.08 o 
 -19   1  13      408.02       89.58    191.67 o 
 -18   1  13     4120.77     3924.01    382.55 o 
 -17   1  13      321.55      183.33    253.96 o 
 -16   1  13     3148.79     2969.40    305.92 o 
 -15   1  13      671.47      761.88    146.56 o 
 -14   1  13     1473.17     1610.94    174.91 o 
 -13   1  13     2362.79     2353.88    189.08 o 
 -12   1  13     1204.20      968.67    156.49 o 
 -11   1  13     1322.08     1235.63    124.43 o 
 -10   1  13       31.36       52.29    105.36 o 
  -9   1  13     1976.29     2150.26    151.83 o 
  -8   1  13      891.09      830.68    106.46 o 
  -7   1  13     1050.54      909.33    150.29 o 
  -6   1  13       59.53      135.65     86.45 o 
  -5   1  13      656.99     1017.21    163.62 o 
  -4   1  13      484.04      423.49     82.42 o 
  -3   1  13      162.03      162.48     53.17 o 
  -2   1  13        5.48      135.23    118.94 o 
  -1   1  13        2.75       46.00    111.21 o 
   0   1  13      439.24      193.21    126.50 o 
   1   1  13      349.88      275.44    227.40 o 
   2   1  13     2689.84     2305.72    251.03 o 
   3   1  13     2572.44     2974.09    275.98 o 
   4   1  13       44.18      293.06    152.79 o 
   5   1  13     1786.06     1481.31    118.27 o 
   6   1  13     4270.94     3746.58    300.71 o 
   7   1  13        0.04        4.98     68.59 o 
   8   1  13     2172.06     1937.00    177.83 o 
   9   1  13     1901.72     2211.50    250.35 o 
  10   1  13     2192.34     2191.54    260.32 o 
  11   1  13      538.30      798.11    178.35 o 
  12   1  13        7.27     -138.66    138.66 o 
  13   1  13     2626.16     2718.83    308.69 o 
  14   1  13       42.70       57.17    170.82 o 
 -19   2  13      821.11      508.22    368.99 o 
 -18   2  13     9915.71    10272.94    579.84 o 
 -17   2  13      823.25      695.91    354.10 o 
 -16   2  13    24515.63    24073.32    832.83 o 
 -15   2  13    21451.29    22749.58    607.36 o 
 -14   2  13    25177.72    26221.63    640.20 o 
 -13   2  13    25031.81    24565.51    501.35 o 
 -12   2  13     7070.26     7246.29    265.60 o 
 -11   2  13      131.83       44.11     84.24 o 
 -10   2  13    39486.53    38717.53    624.96 o 
  -9   2  13    44120.94    43337.49    774.13 o 
  -8   2  13    20808.54    20814.78    437.71 o 
  -7   2  13    65360.36    64224.52    827.97 o 
  -6   2  13      975.93      642.65    193.01 o 
  -5   2  13      970.34      942.14    112.31 o 
  -4   2  13     8103.96     8156.28    262.87 o 
  -3   2  13    12333.91    10593.24    461.71 o 
  -2   2  13    11850.12    10743.44    955.52 o 
  -1   2  13    16498.39    16490.67    582.03 o 
   0   2  13    34652.14    35226.19   3173.74 o 
   1   2  13     1258.47     1778.97    215.93 o 
   2   2  13    27180.47    27641.51    792.29 o 
   3   2  13    55341.98    53843.84   1165.38 o 
   4   2  13    19509.93    18664.06    651.79 o 
   5   2  13     6973.94     5720.80    370.61 o 
   6   2  13     9272.81     8997.97    650.48 o 
   7   2  13      758.80      708.12     98.28 o 
   8   2  13     5286.32     5427.52    293.60 o 
   9   2  13    11156.09    11201.46    430.15 o 
  10   2  13     1386.11     1165.86    201.19 o 
  11   2  13     4426.60     4147.85    336.61 o 
  12   2  13       51.66       -5.03    233.00 o 
  13   2  13     3531.47     2886.80    303.36 o 
  14   2  13        5.79     -177.47    177.47 o 
 -19   3  13     4546.36     3797.12    372.48 o 
 -18   3  13    12507.85    12504.12    627.65 o 
 -17   3  13     5290.80     5202.30    390.87 o 
 -16   3  13     2551.66     2821.96    226.58 o 
 -15   3  13      139.47      675.26    184.28 o 
 -14   3  13     3750.40     4089.24    269.55 o 
 -13   3  13       51.43      282.09     86.48 o 
 -12   3  13      302.48      345.06    102.41 o 
 -11   3  13     1786.28     1550.84    128.15 o 
 -10   3  13      275.42      235.94     78.84 o 
  -9   3  13       62.83      282.51     93.61 o 
  -8   3  13    24869.45    23904.42    480.94 o 
  -7   3  13     1021.29      886.62    150.82 o 
  -6   3  13     6637.10     6685.47    332.11 o 
  -5   3  13     4253.23     4034.76    193.90 o 
  -4   3  13       98.33      201.43     72.66 o 
  -3   3  13     3334.09     3300.39    336.90 o 
  -2   3  13     5380.82     5077.33    332.36 o 
  -1   3  13     4620.37     4573.87    251.25 o 
   0   3  13    16452.03    15602.14    623.09 o 
   1   3  13    13844.28    13238.43    613.11 o 
   2   3  13     1580.45     1599.36    205.26 o 
   3   3  13     7840.63     7530.84    419.22 o 
   4   3  13     3699.23     3430.10    295.98 o 
   5   3  13      627.88      812.55    241.82 o 
   6   3  13      115.95      400.54    192.69 o 
   7   3  13      108.03      -73.90     96.64 o 
   8   3  13      633.64      547.75     84.60 o 
   9   3  13     6237.31     6338.45    323.38 o 
  10   3  13     6431.64     6248.05    327.89 o 
  11   3  13      216.89       15.55    138.80 o 
  12   3  13       31.64     -102.66    157.79 o 
  13   3  13     1930.21     1954.13    253.50 o 
 -19   4  13     1135.30      998.26    456.99 o 
 -18   4  13      209.25     -179.18    255.72 o 
 -17   4  13     2594.83     1990.74    245.89 o 
 -16   4  13     2787.54     2820.20    225.93 o 
 -15   4  13     8529.88     8319.25    373.13 o 
 -14   4  13     1679.33     1571.82    208.12 o 
 -13   4  13     8867.43     9237.68    372.57 o 
 -12   4  13      260.50      192.72     74.67 o 
 -11   4  13        3.96      -23.17     69.88 o 
 -10   4  13     1230.79     1128.25    133.91 o 
  -9   4  13    32729.82    30186.35    655.22 o 
  -8   4  13     1582.48     1568.29    130.86 o 
  -7   4  13    50463.49    50068.01   1107.45 o 
  -6   4  13     5031.35     4754.94    316.86 o 
  -5   4  13     3644.75     3586.71    173.80 o 
  -4   4  13    13299.27    13103.79    516.64 o 
  -3   4  13     1550.58     1235.19    184.08 o 
  -2   4  13     7154.38     6882.54    465.09 o 
  -1   4  13    87377.12    84800.91   3036.72 o 
   0   4  13    35902.85    36903.05    584.16 o 
   1   4  13    24137.30    23864.24    733.55 o 
   2   4  13    24814.98    25366.02    772.42 o 
   3   4  13      770.90      587.05     89.80 o 
   4   4  13     1146.57     1013.60    266.63 o 
   5   4  13     5324.50     5311.82    503.47 o 
   6   4  13      418.97      367.03    153.37 o 
   7   4  13     8284.08     8024.05    443.13 o 
   8   4  13     1391.30     1386.00    121.14 o 
   9   4  13     3217.13     3211.67    233.15 o 
  10   4  13     2956.69     3313.33    247.48 o 
  11   4  13     6136.91     5096.29    371.42 o 
  12   4  13     7885.70     8401.38   1128.38 o 
  13   4  13       64.94      152.90    200.19 o 
 -19   5  13      184.01      245.62    162.90 o 
 -18   5  13     7880.31     7640.13    491.45 o 
 -17   5  13     2025.97     1991.78    257.80 o 
 -16   5  13       43.05     -148.01    148.01 o 
 -15   5  13      833.37      591.90    202.07 o 
 -14   5  13     8097.93     7625.86    426.02 o 
 -13   5  13     2722.74     2605.16    205.83 o 
 -12   5  13      286.60      263.45     77.95 o 
 -11   5  13     5133.63     4815.34    208.74 o 
 -10   5  13      851.51     1014.72    109.86 o 
  -9   5  13     1236.40     1196.21    112.03 o 
  -8   5  13    24240.82    23390.27    460.39 o 
  -7   5  13    24806.79    24042.12    567.18 o 
  -6   5  13    16855.14    16588.96    489.83 o 
  -5   5  13    15519.74    15518.81    667.77 o 
  -4   5  13       70.99      116.01    104.46 o 
  -3   5  13    10600.41    10897.58    464.11 o 
  -2   5  13    15605.24    14787.87    559.87 o 
  -1   5  13     7949.79     8494.82    448.57 o 
   0   5  13    84190.53    82644.45   1038.35 o 
   1   5  13     7584.77     7552.89    270.27 o 
   2   5  13     1448.17     1319.54    122.57 o 
   3   5  13     1134.75      749.65    241.31 o 
   4   5  13        4.51      118.44    162.82 o 
   5   5  13     2874.17     2732.65    379.85 o 
   6   5  13    13147.01    13317.54    572.75 o 
   7   5  13     6364.95     6488.21    398.68 o 
   8   5  13     5427.16     4585.74    394.96 o 
   9   5  13     2721.95     2654.48    177.97 o 
  10   5  13     1721.17     1565.00    182.62 o 
  11   5  13     7127.29     7399.21    360.36 o 
  12   5  13     1321.42     1745.49    397.16 o 
  13   5  13    11001.50    12050.88    928.92 o 
 -18   6  13     1727.61     1723.52    402.53 o 
 -17   6  13     1080.28      995.76    203.15 o 
 -16   6  13        4.63     -121.40    121.40 o 
 -15   6  13       74.07        0.08    124.20 o 
 -14   6  13       57.58     -169.60    169.60 o 
 -13   6  13      265.72       40.32    140.55 o 
 -12   6  13     6713.74     6504.56    496.90 o 
 -11   6  13    11522.52    11485.44    315.63 o 
 -10   6  13     8631.88     8227.89    268.40 o 
  -9   6  13     3212.32     3419.75    182.19 o 
  -8   6  13     4692.84     4127.39    230.90 o 
  -7   6  13        0.11      -21.92    104.60 o 
  -6   6  13    13343.50    12529.93    486.65 o 
  -5   6  13    13430.46    13270.99    579.13 o 
  -4   6  13     7939.41     7823.13    402.34 o 
  -3   6  13    18321.97    18231.33    616.81 o 
  -2   6  13     1803.91     1599.20    186.50 o 
  -1   6  13     4526.20     4459.84    461.40 o 
   0   6  13     3127.79     3048.84    137.24 o 
   1   6  13      844.02      760.25    138.42 o 
   2   6  13     1395.55     1891.75    360.54 o 
   3   6  13     3532.85     4251.48    476.74 o 
   4   6  13     4926.12     4737.33    495.23 o 
   5   6  13      100.40      193.39    132.04 o 
   6   6  13     1623.18     2263.41    870.66 o 
   7   6  13     3884.36     3218.39    304.98 o 
   8   6  13     1179.18     1208.15    151.27 o 
   9   6  13     1749.31     1732.62    153.54 o 
  10   6  13     8329.65     8075.93    366.82 o 
  11   6  13     3587.71     3037.89    310.42 o 
  12   6  13     4613.40     5607.65    659.75 o 
  13   6  13       10.64       74.72    254.55 o 
 -18   7  13     4163.70     5238.24    488.63 o 
 -17   7  13     1541.50     1388.32    253.11 o 
 -16   7  13       27.03       55.55    148.87 o 
 -15   7  13        9.31     -126.43    126.43 o 
 -14   7  13     2452.03     1772.01    182.61 o 
 -13   7  13     2697.76     2193.28    195.55 o 
 -12   7  13    11272.92    11609.95    410.13 o 
 -11   7  13      489.21     1099.32    162.56 o 
 -10   7  13    47802.56    48719.52    847.84 o 
  -9   7  13     2202.06     1893.49    233.28 o 
  -8   7  13     1060.91      849.42    180.32 o 
  -7   7  13     9744.69     9088.39    463.10 o 
  -6   7  13    19947.50    20567.19    685.49 o 
  -5   7  13    16394.50    17646.30    630.07 o 
  -4   7  13    55555.46    57449.69   1734.57 o 
  -3   7  13     1912.91     1187.70    284.44 o 
  -2   7  13    18365.50    18665.12    827.15 o 
  -1   7  13     3287.75     3223.09    232.25 o 
   0   7  13     3698.35     3231.38    178.28 o 
   1   7  13     7710.72     7429.48    405.40 o 
   2   7  13     6409.05     6218.01    326.87 o 
   3   7  13      531.36      606.82    230.97 o 
   4   7  13      639.66      481.04    153.16 o 
   5   7  13     4897.04     5442.88    376.32 o 
   6   7  13    12373.00    12948.46    585.84 o 
   7   7  13     5812.67     5684.90    388.54 o 
   8   7  13      524.10      324.73    155.57 o 
   9   7  13     1257.61     1163.38    130.41 o 
  10   7  13        2.22      -94.17    137.20 o 
  11   7  13    11866.01    11279.60    887.36 o 
  12   7  13     6754.13     7482.19    761.84 o 
 -18   8  13      557.03      983.26    224.65 o 
 -17   8  13      469.88      664.60    195.93 o 
 -16   8  13        6.85      102.32    152.36 o 
 -15   8  13      145.30      199.95    348.19 o 
 -14   8  13        8.64     -126.11    172.34 o 
 -13   8  13       33.98      -95.33    112.65 o 
 -12   8  13     6329.62     6584.68    318.09 o 
 -11   8  13     7538.35     8706.45    355.47 o 
 -10   8  13     5095.58     5184.31    267.54 o 
  -9   8  13     1984.54     2102.02    585.03 o 
  -8   8  13     1042.65      912.31    244.38 o 
  -7   8  13     1723.00     1511.99    208.65 o 
  -6   8  13     5495.75     5829.29    385.23 o 
  -5   8  13     5626.56     6318.64    401.64 o 
  -4   8  13      331.01      566.75    261.01 o 
  -3   8  13     5970.10     6504.34    363.20 o 
  -2   8  13      135.52      405.09    440.88 o 
  -1   8  13       63.17      -12.27    107.11 o 
   0   8  13      940.96      948.41    114.74 o 
   1   8  13     1138.43      699.39    231.23 o 
   2   8  13     1116.38     1152.41    172.14 o 
   3   8  13      420.28      208.51    203.71 o 
   4   8  13      522.88      531.46    150.01 o 
   5   8  13      848.40      705.11    239.65 o 
   6   8  13     1154.06     1340.58    216.43 o 
   7   8  13     2837.63     3332.94    319.66 o 
   8   8  13      270.65        7.07    115.44 o 
   9   8  13      929.46      968.05    147.35 o 
  10   8  13      404.64      297.16    115.00 o 
  11   8  13       26.61     -208.72    230.17 o 
  12   8  13     1473.52     1405.18    392.84 o 
 -17   9  13     7480.68     7714.08    828.77 o 
 -16   9  13      137.53      300.63    175.32 o 
 -15   9  13     7217.72     6872.53    609.42 o 
 -14   9  13        0.39      160.37    246.10 o 
 -13   9  13     2184.10     2131.93    279.60 o 
 -12   9  13    22460.27    22092.52    795.04 o 
 -11   9  13     4055.33     4573.41    386.24 o 
 -10   9  13    58016.18    60123.74   1329.98 o 
  -9   9  13    15221.68    15798.47    641.91 o 
  -8   9  13     7444.45     7200.28    466.29 o 
  -7   9  13      672.69      481.21    205.20 o 
  -6   9  13    10437.25     9417.32    557.03 o 
  -5   9  13       18.97      -70.53    162.78 o 
  -4   9  13    52308.42    55476.36   1754.74 o 
  -3   9  13      392.37      642.58    154.78 o 
  -2   9  13       91.97      153.83    140.05 o 
  -1   9  13      467.64      126.74    117.88 o 
   0   9  13     5385.63     5138.61    247.04 o 
   1   9  13     9597.50     9828.50    439.85 o 
   2   9  13      199.87      115.27    121.21 o 
   3   9  13     1581.34     1673.32    332.73 o 
   4   9  13     1719.95     1289.95    197.38 o 
   5   9  13       10.32     -127.13    129.41 o 
   6   9  13    21933.63    21519.47    783.37 o 
   7   9  13     5415.39     5505.57    403.64 o 
   8   9  13     7786.75     6865.76    355.68 o 
   9   9  13     7170.08     7231.99    363.79 o 
  10   9  13       97.21       45.83    125.77 o 
  11   9  13       32.50      148.53    227.63 o 
 -17  10  13     2668.31     2203.63    342.75 o 
 -16  10  13      576.22      549.23    208.00 o 
 -15  10  13      339.68      124.73    244.35 o 
 -14  10  13     1100.87     1419.35    243.05 o 
 -13  10  13       35.26       38.19    143.39 o 
 -12  10  13     3144.69     3053.96    445.13 o 
 -11  10  13     2026.47     2086.84    287.76 o 
 -10  10  13     3029.22     2860.55    329.05 o 
  -9  10  13       74.11      248.20    167.24 o 
  -8  10  13     2967.74     2482.31    269.51 o 
  -7  10  13      199.55       99.89    299.68 o 
  -6  10  13       18.61       30.81    215.98 o 
  -5  10  13      383.77      165.02    139.99 o 
  -4  10  13      119.75      -65.87    161.74 o 
  -3  10  13      176.35       92.11    113.86 o 
  -2  10  13       13.60      140.43    115.56 o 
  -1  10  13      102.77      251.45    149.38 o 
   0  10  13        0.05      166.33    101.71 o 
   1  10  13     1340.04     1304.13    195.69 o 
   2  10  13       59.92      113.36    103.70 o 
   3  10  13      225.09      108.89     98.11 o 
   4  10  13        2.72       -7.84    149.19 o 
   5  10  13       96.58      184.13    141.83 o 
   6  10  13       90.00      145.37    157.87 o 
   7  10  13      186.26      537.62    198.99 o 
   8  10  13       69.94      350.26    296.71 o 
   9  10  13     1546.56     1613.54    198.43 o 
  10  10  13      246.22      184.49    154.18 o 
  11  10  13      458.95      371.00    230.09 o 
 -16  11  13      361.78      589.61    319.71 o 
 -15  11  13      770.86      363.68    185.91 o 
 -14  11  13     1147.86      997.51    219.98 o 
 -13  11  13       59.82      221.27    214.04 o 
 -12  11  13     7054.25     7108.86    466.93 o 
 -11  11  13       97.06      159.82    469.14 o 
 -10  11  13     5195.64     5430.83    764.10 o 
  -9  11  13    12483.64    12721.73    606.70 o 
  -8  11  13     5652.17     5235.29    387.10 o 
  -7  11  13     1596.76     1389.48    224.98 o 
  -6  11  13     5544.79     4930.90    365.28 o 
  -5  11  13       62.77     -124.64    229.58 o 
  -4  11  13      767.09      555.42    171.30 o 
  -3  11  13      818.99      879.40    252.01 o 
  -2  11  13    12976.78    12338.93    544.09 o 
  -1  11  13     2407.71     2545.56    568.89 o 
   0  11  13    37191.57    36982.39    949.32 o 
   1  11  13      319.64      248.11    109.97 o 
   2  11  13     5964.13     6403.51    321.16 o 
   3  11  13      897.29      766.55    126.17 o 
   4  11  13     5666.37     5027.93    380.53 o 
   5  11  13      193.80      218.71    154.93 o 
   6  11  13    24073.70    23857.37    857.07 o 
   7  11  13     3193.88     3425.39    338.28 o 
   8  11  13    10632.00    10281.02    456.65 o 
   9  11  13     8745.37     8231.49    666.37 o 
  10  11  13       16.69     -177.14    177.14 o 
 -15  12  13       55.60        6.76    442.51 o 
 -14  12  13      364.65      381.31    384.75 o 
 -13  12  13      538.58      488.00    192.21 o 
 -12  12  13      585.76      594.06    215.15 o 
 -11  12  13      402.12      165.62    151.13 o 
 -10  12  13      174.07      -81.17    313.82 o 
  -9  12  13      655.75      700.17    205.75 o 
  -8  12  13      374.31      598.72    228.10 o 
  -7  12  13     3904.43     3611.96    358.35 o 
  -6  12  13      304.29      123.50    150.23 o 
  -5  12  13      111.31      -72.34    136.67 o 
  -4  12  13        2.46     -159.88    159.88 o 
  -3  12  13      322.38      192.87    176.40 o 
  -2  12  13     1710.58     2115.24    248.44 o 
  -1  12  13     7954.65     7931.85    378.03 o 
   0  12  13     1174.13     1544.32    153.55 o 
   1  12  13     1567.79     1703.24    194.80 o 
   2  12  13      312.17      474.44    129.77 o 
   3  12  13     1320.32     1221.70    162.74 o 
   4  12  13      889.94      817.39    252.65 o 
   5  12  13     5533.41     5319.32    466.61 o 
   6  12  13     1048.07     1236.24    242.22 o 
   7  12  13     3297.20     3758.55    361.10 o 
   8  12  13      133.97      128.57    120.39 o 
   9  12  13       39.09      -21.99    398.79 o 
  10  12  13      236.37      -13.08    174.26 o 
 -14  13  13       40.57      102.42    173.64 o 
 -13  13  13    12841.35    12763.18    675.53 o 
 -12  13  13     1707.88     1786.99    275.11 o 
 -11  13  13     6697.08     6684.06    481.58 o 
 -10  13  13      781.70      717.80    326.77 o 
  -9  13  13      587.49      521.33    161.80 o 
  -8  13  13     6425.44     7429.40    476.51 o 
  -7  13  13       14.46      -42.75    156.34 o 
  -6  13  13     4182.13     3514.45    390.18 o 
  -5  13  13      307.66      214.10    152.75 o 
  -4  13  13        0.61     -112.32    543.10 o 
  -3  13  13     7090.41     6813.54    437.67 o 
  -2  13  13     7956.97     7624.93    364.02 o 
  -1  13  13    13639.01    13537.35    481.21 o 
   0  13  13    13713.87    12682.20    398.65 o 
   1  13  13     3154.08     2932.36    239.62 o 
   2  13  13     1274.70     1121.79    167.00 o 
   3  13  13     8059.80     8644.41    403.45 o 
   4  13  13      710.56      649.46    146.15 o 
   5  13  13    11542.81    13036.77    640.01 o 
   6  13  13     4058.30     4002.02    359.61 o 
   7  13  13      748.08      679.60    186.58 o 
   8  13  13      717.91      624.41    185.54 o 
   9  13  13       51.01     -242.97    242.97 o 
 -13  14  13      908.56      903.29    256.82 o 
 -12  14  13     7039.01     7158.42    514.32 o 
 -11  14  13     3297.05     2743.72    332.92 o 
 -10  14  13      184.78     -108.12    241.14 o 
  -9  14  13      335.26     -177.01    177.01 o 
  -8  14  13       10.23       69.36    159.10 o 
  -7  14  13      726.97      506.20    163.99 o 
  -6  14  13      186.96     -118.15    172.76 o 
  -5  14  13     1790.38     1678.96    277.90 o 
  -4  14  13      218.47       57.23    112.81 o 
  -3  14  13     1106.04      861.19    217.97 o 
  -2  14  13     9038.89     9670.87    419.34 o 
  -1  14  13     2336.73     2515.27    240.45 o 
   0  14  13     4770.68     4431.27    246.56 o 
   1  14  13      756.57      374.31    160.98 o 
   2  14  13     1616.32     1676.19    248.44 o 
   3  14  13     1195.37     1232.15    189.52 o 
   4  14  13     4991.24     5373.11    340.39 o 
   5  14  13     1569.10     1690.89    397.89 o 
   6  14  13    10909.91    11429.43    609.46 o 
   7  14  13     5145.73     3950.70    472.73 o 
   8  14  13      189.73     -218.41    218.41 o 
 -12  15  13     1626.47     1632.50    299.81 o 
 -11  15  13     2349.87     2452.58    314.16 o 
 -10  15  13     1042.86      876.26    215.79 o 
  -9  15  13      666.13      449.52    441.62 o 
  -8  15  13     1075.87     1054.82    232.75 o 
  -7  15  13      222.80      104.59    151.09 o 
  -6  15  13      119.23      210.62    237.19 o 
  -5  15  13       10.61      158.69    118.74 o 
  -4  15  13     5536.45     5481.91    326.60 o 
  -3  15  13     4072.33     4775.36    311.00 o 
  -2  15  13      754.82      927.33    169.67 o 
  -1  15  13     6631.39     6963.86    365.75 o 
   0  15  13       10.49       -9.96    100.56 o 
   1  15  13     1526.43     1123.95    153.67 o 
   2  15  13     3503.66     3758.87    290.68 o 
   3  15  13     7371.76     8010.54    419.04 o 
   4  15  13     4131.85     4483.90    332.78 o 
   5  15  13     5949.61     6404.01    486.42 o 
   6  15  13      127.16       76.64    150.96 o 
   7  15  13      922.08      347.82    318.42 o 
 -11  16  13     3027.96     2638.83    347.97 o 
 -10  16  13     1543.71     1469.21    266.44 o 
  -9  16  13      151.91      226.25    481.23 o 
  -8  16  13     1913.52     1850.39    292.94 o 
  -7  16  13     1084.49     1005.15    235.41 o 
  -6  16  13     1141.99      675.01    194.46 o 
  -5  16  13     5668.25     5933.72    462.98 o 
  -4  16  13     3879.82     4151.51    459.66 o 
  -3  16  13    15220.14    14402.02    532.87 o 
  -2  16  13     9726.71     9295.65    430.31 o 
  -1  16  13     1241.55      618.55    144.74 o 
   0  16  13     1064.12      875.34    155.11 o 
   1  16  13     5538.35     5329.23    290.96 o 
   2  16  13        5.29       36.53    120.88 o 
   3  16  13    13410.52    14164.17    559.98 o 
   4  16  13     1034.56     1404.39    295.43 o 
   5  16  13     1103.73      929.28    229.95 o 
  -9  17  13     1186.94     1686.35    605.82 o 
  -8  17  13     1827.74     2182.58    335.92 o 
  -7  17  13       58.68      -88.26    282.02 o 
  -6  17  13      929.27      658.11    280.64 o 
  -5  17  13        4.93     -131.35    378.48 o 
  -4  17  13      100.24      425.86    204.98 o 
  -3  17  13       24.12       96.40    275.87 o 
  -2  17  13        4.54     -114.58    116.91 o 
  -1  17  13      198.88      117.35    131.40 o 
   0  17  13        0.21      -61.37    113.97 o 
   1  17  13      225.19       84.43    102.28 o 
   2  17  13      723.36     1533.30    268.98 o 
   3  17  13       36.10      335.35    156.13 o 
  -6  18  13      185.75      181.93    263.49 o 
  -5  18  13      304.64       24.19    169.63 o 
  -4  18  13      974.10      763.75    382.22 o 
  -3  18  13       16.68     -130.53    179.47 o 
  -2  18  13     2568.27     1981.29    286.63 o 
  -1  18  13     2559.79     2545.62    266.66 o 
   0  18  13      378.63      297.79    116.02 o 
 -18   0  14        0.28     -278.60    278.60 o 
 -16   0  14      273.25      356.11    238.08 o 
 -14   0  14      384.25      637.82    348.47 o 
 -12   0  14      204.00      139.68    132.10 o 
 -10   0  14      113.61      212.95    131.67 o 
  -8   0  14     1420.41     1605.89    224.03 o 
  -6   0  14     2689.13     1961.21    311.81 o 
  -4   0  14    16195.55    14743.15    821.21 o 
  -2   0  14     5204.13     5750.31    516.12 o 
   0   0  14     2269.03     2035.14    308.24 o 
   2   0  14    25782.03    25741.62   1110.88 o 
   4   0  14    11916.00    10939.25    722.87 o 
   6   0  14     2917.83     3628.52    433.21 o 
   8   0  14      445.44      389.88    157.19 o 
  10   0  14     5595.71     5152.88    551.28 o 
  12   0  14     8245.60     9211.51    755.25 o 
 -19   1  14     6624.59     6567.67    485.45 o 
 -18   1  14     1273.16      633.64    177.50 o 
 -17   1  14    11979.68    11859.95    596.90 o 
 -16   1  14     8350.32     8889.73    643.02 o 
 -15   1  14     9523.56     9645.95    394.87 o 
 -14   1  14    25331.22    25544.75    536.23 o 
 -13   1  14      953.64      958.07    163.73 o 
 -12   1  14       14.05        6.12    156.53 o 
 -11   1  14     6608.39     6527.85    263.40 o 
 -10   1  14     2490.41     2574.01    173.37 o 
  -9   1  14     1143.89      848.24    107.73 o 
  -8   1  14    16720.87    16045.73    397.06 o 
  -7   1  14     1056.37     1039.05    117.12 o 
  -6   1  14      832.73      770.34    135.02 o 
  -5   1  14     1335.00     1523.99    197.78 o 
  -4   1  14   101648.66   101627.09   1196.78 o 
  -3   1  14     4020.40     4294.00    320.54 o 
  -2   1  14    47317.06    48289.74   1079.39 o 
  -1   1  14     4362.84     3955.53    536.52 o 
   0   1  14     2991.87     3196.35    270.17 o 
   1   1  14     5436.96     5265.48    352.99 o 
   2   1  14    83803.79    84056.17   1538.04 o 
   3   1  14     4082.48     3861.74    313.15 o 
   4   1  14    22307.79    20736.00    704.99 o 
   5   1  14       11.72      114.59    131.88 o 
   6   1  14      423.14      493.13    156.07 o 
   7   1  14      849.99      831.26    169.51 o 
   8   1  14      177.15       69.08    113.44 o 
   9   1  14      725.23      583.59    174.17 o 
  10   1  14     4921.42     4789.77    373.34 o 
  11   1  14       22.79       33.68    188.85 o 
  12   1  14     4739.31     5195.15    471.28 o 
  13   1  14        4.74       58.12    163.07 o 
 -19   2  14      357.64      494.90    219.05 o 
 -18   2  14     2081.33     1490.49    253.31 o 
 -17   2  14        2.75     -205.57    205.57 o 
 -16   2  14      522.57      765.05    205.40 o 
 -15   2  14     2420.05     2605.67    241.67 o 
 -14   2  14      809.33     1037.73    130.98 o 
 -13   2  14     1477.44     1392.90    138.84 o 
 -12   2  14      704.06      643.21    117.25 o 
 -11   2  14      578.01      569.98    104.15 o 
 -10   2  14      167.26      245.28    115.35 o 
  -9   2  14     5376.15     4862.94    221.71 o 
  -8   2  14     6071.89     5920.50    242.55 o 
  -7   2  14     5228.60     4492.00    251.64 o 
  -6   2  14      388.24      362.53     92.91 o 
  -5   2  14     1183.88      927.31    185.67 o 
  -4   2  14     7898.86     7388.55    252.91 o 
  -3   2  14     5670.46     5326.69    338.30 o 
  -2   2  14     2558.28     2530.87    566.55 o 
  -1   2  14     2306.05     2124.02    242.05 o 
   0   2  14       38.47       80.25    136.15 o 
   1   2  14     9514.91     9231.75    463.78 o 
   2   2  14    13062.48    13070.75    556.55 o 
   3   2  14    19765.79    19564.46   1029.39 o 
   4   2  14     8006.13     7254.13    422.95 o 
   5   2  14     1843.45     1705.97    227.69 o 
   6   2  14      303.39      239.98    137.56 o 
   7   2  14      228.89      233.04    132.62 o 
   8   2  14      108.65        6.45    108.95 o
[truncated: 171,902 more chars]
